# Supplementary material for: Genome-Wide Identification of Auxin Response Factors in Peanut (Arachis hypogaea L.) and Functional Analysis in Root Morphology
Source: Int J Mol Sci. 2022 May 10;23(10):5309. doi: 10.3390/ijms23105309 (PMC9141974; doi:10.3390/ijms23105309)
Supplement: Supplementary file 1 [file ijms-23-05309-s001.zip]

Archive with 10 entries (10 files):
- Figure S1 Structure analysis of AhARFs with alternative splicing events.pdf
- Figure S2 Phylogenetic analysis and function prediction of plant ARFs.pdf
- Figure S3 Multiple sequence alignment of AhARF1 (A) and AhARF63 (B) with other peanut ARFs.pdf
- Figure S4 Subcellular prediction of AhARF14 and AhARF26 using DeepLoc-1.0.pdf
- Table S1 Information of the ARF genes in wide and cultivar peanut.xlsx
- Table S2 ID list of plant ARF genes used in phylogenetic analysis.xlsx
- Table S3 Orthologous genes, paralogous genes and tandem repeat in cultivar peanut.xlsx
- Table S4 ARF recognized cis-elements in peanut genome.xlsx
- Table S5  Botanical type and origin of 11 peanut varieties.pdf
- Table S6 Primers used in this study.xlsx
