# Supplementary material for: Genome-Wide Identification of Auxin Response Factors in Peanut (Arachis hypogaea L.) and Functional Analysis in Root Morphology
Source: Int J Mol Sci. 2022 May 10;23(10):5309. doi: 10.3390/ijms23105309 (PMC9141974; doi:10.3390/ijms23105309)
Supplement: Supplementary file 1 [file ijms-23-05309-s001.zip › Table S1 Information of the ARF genes in wide and cultivar peanut.xlsx]

## Sheet: Sheet2
Table S1 Information of the ARF genes in wide and cultivar peanut
Name	Location				Exon NO.	Intron NO.	MW 1 (kDa)	pI 2	Species 3	ID
	Chromsome	Start	Stop	Strands
AhARF1	Chr02	17328289	17335572	+	16	15	103.45	5.71	Tifrunner	arahy.Tifrunner.gnm1.ann1.TZ3SVZ.1
		17328289	17335572	+	15	14	95.3424	5.98	Tifrunner	arahy.Tifrunner.gnm1.ann1.TZ3SVZ.2
		17328289	17335572	+	15	14	94.8989	5.98	Tifrunner	arahy.Tifrunner.gnm1.ann1.TZ3SVZ.3
AhARF2	Chr02	82821205	82827370	+	14	13	76.8743	6.11	Tifrunner	arahy.Tifrunner.gnm1.ann1.YET430.1
AhARF3	Chr02	88593769	88596522	+	2	1	61.6785	5.25	Tifrunner	arahy.Tifrunner.gnm1.ann1.YSV1GS.1
AhARF4	Chr02	102605311	102609071	+	3	4	103.45	5.71	Tifrunner	arahy.Tifrunner.gnm1.ann1.SZV0B9.1
AhARF5	Chr03	1610947	1614946	+	4	4	76.397	6.39	Tifrunner	arahy.Tifrunner.gnm1.ann1.22510N.1
AhARF6	Chr03	1966970	1973209	+	16	15	77.7241	7.59	Tifrunner	arahy.Tifrunner.gnm1.ann1.CW97QP.1
AhARF7	Chr03	1989333	1995575	+	16	15	127.052	6.19	Tifrunner	arahy.Tifrunner.gnm1.ann1.849EC4.1
AhARF8	Chr03	51229968	51238503	-	13	13	106.396	6.01	Tifrunner	arahy.Tifrunner.gnm1.ann1.6B39MA.1
AhARF9	Chr03	128717829	128723402	-	10	11	76.397	6.39	Tifrunner	arahy.Tifrunner.gnm1.ann1.024UA3.1
		128717829	128723402	-	10	11	75.8654	6.32	Tifrunner	arahy.Tifrunner.gnm1.ann1.024UA3.2
AhARF10	Chr03	141378819	141385566	-	14	13	99.0334	6.19	Tifrunner	arahy.Tifrunner.gnm1.ann1.TXU7QT.1
AhARF11	Chr04	3210824	3216085	+	14	13	83.5335	7.3	Tifrunner	arahy.Tifrunner.gnm1.ann1.KKF3ZC.1
		3210861	3216085	+	13	12	73.4879	5.83	Tifrunner	arahy.Tifrunner.gnm1.ann1.KKF3ZC.2
AhARF12	Chr04	86972535	86977575	-	7	10	83.5335	7.3	Tifrunner	arahy.Tifrunner.gnm1.ann1.AVLU3S.1
AhARF13	Chr05	94093951	94101641	-	15	14	124.247	5.89	Tifrunner	arahy.Tifrunner.gnm1.ann1.MIX90M.1
		94093967	94101641	-	14	13	123.184	5.96	Tifrunner	arahy.Tifrunner.gnm1.ann1.MIX90M.2
AhARF14	Chr05	115265542	115271751	+	4	4	124.247	5.89	Tifrunner	arahy.Tifrunner.gnm1.ann1.29DZAQ.1
AhARF15	Chr06	612803	617811	-	13	12	56.6297	5.34	Tifrunner	arahy.Tifrunner.gnm1.ann1.SD555K.1
		612803	617811	-	13	12	55.5816	5.46	Tifrunner	arahy.Tifrunner.gnm1.ann1.SD555K.2
AhARF16	Chr06	2295862	2299796	-	14	13	78.7557	6.17	Tifrunner	arahy.Tifrunner.gnm1.ann1.E98N96.1
		2295862	2299796	-	14	13	78.2131	6.1	Tifrunner	arahy.Tifrunner.gnm1.ann1.E98N96.2
AhARF17	Chr06	9066209	9078648	+	14	13	77.6348	6.79	Tifrunner	arahy.Tifrunner.gnm1.ann1.H59SPA.1
AhARF18	Chr06	18920589	18928753	-	16	17	110.84	5.61	Tifrunner	arahy.Tifrunner.gnm1.ann1.B09RYD.1
		18920589	18929053	-	16	15	110.84	5.61	Tifrunner	arahy.Tifrunner.gnm1.ann1.B09RYD.2
AhARF19	Chr07	3453937	3459953	-	15	14	95.5617	5.96	Tifrunner	arahy.Tifrunner.gnm1.ann1.IZA3FR.1
AhARF20	Chr07	15068382	15076250	+	15	14	101.629	6.11	Tifrunner	arahy.Tifrunner.gnm1.ann1.EIIH6H.1
AhARF21	Chr08	11881702	11883727	+	2	1	65.3134	6.24	Tifrunner	arahy.Tifrunner.gnm1.ann1.ER65H4.1
AhARF22	Chr08	28409812	28416517	-	12	13	88.8797	7.08	Tifrunner	arahy.Tifrunner.gnm1.ann1.53DI9J.1
AhARF23	Chr08	28777661	28782036	-	4	4	79.3634	8.15	Tifrunner	arahy.Tifrunner.gnm1.ann1.7DXU0K.3
		28777677	28782036	-	4	5	79.3634	8.15	Tifrunner	arahy.Tifrunner.gnm1.ann1.7DXU0K.1
		28777677	28782036	-	4	5	79.3634	8.15	Tifrunner	arahy.Tifrunner.gnm1.ann1.7DXU0K.2
AhARF24	Chr08	49399508	49404698	+	13	13	65.3134	6.24	Tifrunner	arahy.Tifrunner.gnm1.ann1.04ZIEQ.1
		49399525	49404698	+	13	12	65.3134	6.24	Tifrunner	arahy.Tifrunner.gnm1.ann1.04ZIEQ.3
		49399527	49404698	+	13	13	65.3134	6.24	Tifrunner	arahy.Tifrunner.gnm1.ann1.04ZIEQ.2
AhARF25	Chr08	50001495	50007503	+	14	14	61.4971	5.06	Tifrunner	arahy.Tifrunner.gnm1.ann1.EBLC22.1
AhARF26	Chr09	118837159	118839175	-	2	1	62.0719	7.35	Tifrunner	arahy.Tifrunner.gnm1.ann1.6494R5.1
AhARF27	Chr10	652394	658805	+	8	13	25.0794	7.15	Tifrunner	arahy.Tifrunner.gnm1.ann1.H2NMKM.4
		652394	658805	+	14	13	89.8331	6.19	Tifrunner	arahy.Tifrunner.gnm1.ann1.H2NMKM.5
		652509	658805	+	8	14	25.0794	7.15	Tifrunner	arahy.Tifrunner.gnm1.ann1.H2NMKM.1
		652509	658805	+	14	15	89.8331	6.19	Tifrunner	arahy.Tifrunner.gnm1.ann1.H2NMKM.2
		652509	658805	+	15	14	89.7358	6.13	Tifrunner	arahy.Tifrunner.gnm1.ann1.H2NMKM.3
AhARF28	Chr10	1990585	1997061	+	10	9	89.7358	6.13	Tifrunner	arahy.Tifrunner.gnm1.ann1.56MJ2J.1
AhARF29	Chr10	54178262	54183430	+	2	2	64.876	5.89	Tifrunner	arahy.Tifrunner.gnm1.ann1.Q8HI94.1
AhARF30	Chr12	4994208	4999588	+	14	13	97.3705	5.66	Tifrunner	arahy.Tifrunner.gnm1.ann1.X5Q10C.1
AhARF31	Chr12	20284277	20291923	+	14	14	97.3705	5.66	Tifrunner	arahy.Tifrunner.gnm1.ann1.6MXT9H.1
		20284277	20291923	+	14	14	91.9683	5.93	Tifrunner	arahy.Tifrunner.gnm1.ann1.6MXT9H.2
AhARF32	Chr12	20339994	20345937	+	9	8	63.1908	6	Tifrunner	arahy.Tifrunner.gnm1.ann1.FGI0BM.1
AhARF33	Chr12	96759870	96766284	+	14	15	76.7901	6.11	Tifrunner	arahy.Tifrunner.gnm1.ann1.WDRD4S.1
AhARF34	Chr12	103071221	103074151	+	2	1	65.2254	6.24	Tifrunner	arahy.Tifrunner.gnm1.ann1.FTQ5UB.1
AhARF35	Chr12	120203236	120206996	+	3	4	76.9883	6.5	Tifrunner	arahy.Tifrunner.gnm1.ann1.Y1X04L.1
AhARF36	Chr13	3391202	3395370	+	4	4	101.673	6.07	Tifrunner	arahy.Tifrunner.gnm1.ann1.WQVL7P.1
AhARF37	Chr13	3675468	3681602	+	14	13	93.7663	6.22	Tifrunner	arahy.Tifrunner.gnm1.ann1.EY0R4L.1
AhARF38	Chr13	53071635	53080147	-	13	13	91.9326	6.07	Tifrunner	arahy.Tifrunner.gnm1.ann1.ZC30QF.1
AhARF39	Chr13	118553284	118558886	-	14	15	93.7663	6.22	Tifrunner	arahy.Tifrunner.gnm1.ann1.9IQ583.1
		118553461	118558886	-	14	14	93.7663	6.22	Tifrunner	arahy.Tifrunner.gnm1.ann1.9IQ583.2
AhARF40	Chr13	131189413	131194892	-	10	10	78.0394	7.91	Tifrunner	arahy.Tifrunner.gnm1.ann1.L6KZS8.1
AhARF41	Chr13	144309619	144316317	-	13	12	101.673	6.07	Tifrunner	arahy.Tifrunner.gnm1.ann1.1RT5K2.2
		144310077	144316314	-	13	15	101.673	6.07	Tifrunner	arahy.Tifrunner.gnm1.ann1.1RT5K2.1
AhARF42	Chr14	4542419	4547646	+	13	12	73.4318	5.83	Tifrunner	arahy.Tifrunner.gnm1.ann1.9WI6AM.2
		4542427	4547646	+	14	13	76.7411	6.43	Tifrunner	arahy.Tifrunner.gnm1.ann1.9WI6AM.1
AhARF43	Chr14	98830358	98835328	-	13	14	71.6282	6.1	Tifrunner	arahy.Tifrunner.gnm1.ann1.86T4WJ.1
AhARF44	Chr15	151396626	151404293	+	14	13	64.5396	6.47	Tifrunner	arahy.Tifrunner.gnm1.ann1.RD18JJ.1
AhARF45	Chr15	160314209	160317445	+	3	3	123.034	6.04	Tifrunner	arahy.Tifrunner.gnm1.ann1.F3RJIU.1
AhARF46	Chr16	767716	775091	+	14	16	103.105	5.45	Tifrunner	arahy.Tifrunner.gnm1.ann1.N1Z0FN.1
		768398	775091	+	14	14	103.105	5.45	Tifrunner	arahy.Tifrunner.gnm1.ann1.N1Z0FN.2
AhARF47	Chr16	10728298	10735524	-	14	13	76.0978	6.4	Tifrunner	arahy.Tifrunner.gnm1.ann1.BC5R4P.1
AhARF48	Chr16	22912943	22917489	+	13	12	79.3355	6.43	Tifrunner	arahy.Tifrunner.gnm1.ann1.I1MHSE.1
AhARF49	Chr16	29525617	29530017	+	13	13	60.3098	5.7	Tifrunner	arahy.Tifrunner.gnm1.ann1.7E4SNA.3
		29525617	29530910	+	14	15	62.2541	5.78	Tifrunner	arahy.Tifrunner.gnm1.ann1.7E4SNA.1
		29525631	29530724	+	14	13	62.2541	5.78	Tifrunner	arahy.Tifrunner.gnm1.ann1.7E4SNA.2
AhARF50	Chr17	5451611	5460855	-	14	13	99.3795	6.14	Tifrunner	arahy.Tifrunner.gnm1.ann1.RP1SVX.1
AhARF51	Chr17	18935909	18943804	+	15	14	62.4973	5.15	Tifrunner	arahy.Tifrunner.gnm1.ann1.WEMF8J.1
AhARF52	Chr17	128431562	128433637	+	2	1	62.4962	5.01	Tifrunner	arahy.Tifrunner.gnm1.ann1.UH60M2.1
AhARF53	Chr17	128447665	128449776	+	2	1	95.5477	5.96	Tifrunner	arahy.Tifrunner.gnm1.ann1.W230FE.1
AhARF54	Chr17	128478381	128480445	+	2	1	61.9956	5.68	Tifrunner	arahy.Tifrunner.gnm1.ann1.ZW7I7X.1
AhARF55	Chr17	128495660	128497721	+	2	1	62.7433	5.11	Tifrunner	arahy.Tifrunner.gnm1.ann1.Z4KUZI.1
AhARF56	Chr18	4159776	4166467	-	12	13	79.5406	8.15	Tifrunner	arahy.Tifrunner.gnm1.ann1.D4KBLK.1
AhARF57	Chr18	4500453	4504722	-	4	4	88.8656	7.08	Tifrunner	arahy.Tifrunner.gnm1.ann1.4D5DQA.1
AhARF58	Chr18	133984380	133990418	+	14	13	91.8859	6.6	Tifrunner	arahy.Tifrunner.gnm1.ann1.X40XE7.1
AhARF59	Chr19	146576386	146578946	+	2	1	64.236	7.38	Tifrunner	arahy.Tifrunner.gnm1.ann1.2YRL0L.1
AhARF60	Chr20	2017414	2023492	+	8	13	25.0794	7.15	Tifrunner	arahy.Tifrunner.gnm1.ann1.X1U4MM.3
		2017414	2023492	+	14	13	92.9776	6.27	Tifrunner	arahy.Tifrunner.gnm1.ann1.X1U4MM.4
		2017459	2023492	+	9	14	28.2059	6.83	Tifrunner	arahy.Tifrunner.gnm1.ann1.X1U4MM.2
		2017526	2023492	+	14	14	92.9776	6.27	Tifrunner	arahy.Tifrunner.gnm1.ann1.X1U4MM.1
AhARF61	Chr20	4111347	4117372	+	10	9	74.5117	7.05	Tifrunner	arahy.Tifrunner.gnm1.ann1.A1HLZR.1
AhARF62	Chr20	74746887	74751028	+	2	2	92.9776	6.27	Tifrunner	arahy.Tifrunner.gnm1.ann1.35XBQI.1
AhARF63	scaffold_59	6307	9576	+	7	6	82.9415	7.81	Tifrunner	arahy.Tifrunner.gnm1.ann1.ZE2N9E.1
Araip.WDM3F	—	5350	8116	+	6	6	58.3317	5.13	Arachis ipaensis	araip.K30076.gnm1.ann1.Araip.WDM3F.1
Araip.ZD3PG	ChrB02	4725315	4730230	+	14	13	74.27	6.66	Arachis ipaensis	araip.K30076.gnm1.ann1.Araip.ZD3PG.1
Araip.QQ6TU	ChrB02	86133944	86140669	+	16	15	77.0013	6.5	Arachis ipaensis	araip.K30076.gnm1.ann1.Araip.QQ6TU.1
Araip.XJ3H8	ChrB02	92165549	92168478	+	3	2	82.6809	6.45	Arachis ipaensis	araip.K30076.gnm1.ann1.Araip.XJ3H8.1
Araip.LVJ4W	ChrB02	108678890	108682442	+	3	4	76.4009	6.39	Arachis ipaensis	araip.K30076.gnm1.ann1.Araip.LVJ4W.1
Araip.NYM6Q	ChrB03	3320982	3323898	+	4	3	78.7643	8.33	Arachis ipaensis	araip.K30076.gnm1.ann1.Araip.NYM6Q.1
Araip.M95YN	ChrB03	3607364	3613742	+	12	14	104.878	5.61	Arachis ipaensis	araip.K30076.gnm1.ann1.Araip.M95YN.1
Araip.5G12P	ChrB03	50676617	50682438	-	10	11	93.3347	6.22	Arachis ipaensis	araip.K30076.gnm1.ann1.Araip.5G12P.1
Araip.K2L1V	ChrB03	108779260	108784330	-	14	15	98.9613	6.21	Arachis ipaensis	araip.K30076.gnm1.ann1.Araip.K2L1V.1
Araip.6YN2V	ChrB03	120889903	120894772	-	10	10	91.0559	6.43	Arachis ipaensis	araip.K30076.gnm1.ann1.Araip.6YN2V.1
Araip.5Z0QI	ChrB03	133731118	133736470	-	14	13	76.8637	5.89	Arachis ipaensis	araip.K30076.gnm1.ann1.Araip.5Z0QI.1
Araip.AS6HF	ChrB04	4327001	4332283	+	13	13	67.9294	5.32	Arachis ipaensis	araip.K30076.gnm1.ann1.Araip.AS6HF.1
Araip.NW1RI	ChrB04	93491440	93500730	-	13	13	65.1852	6.38	Arachis ipaensis	araip.K30076.gnm1.ann1.Araip.NW1RI.1
Araip.F8CZF	ChrB05	140659555	140667031	+	15	15	113.148	5.92	Arachis ipaensis	araip.K30076.gnm1.ann1.Araip.F8CZF.1
Araip.KD3S1	ChrB05	149358490	149361159	+	3	3	63.8476	5.82	Arachis ipaensis	araip.K30076.gnm1.ann1.Araip.KD3S1.1
Araip.E51AM	ChrB06	692148	697757	+	14	14	76.3051	6.64	Arachis ipaensis	araip.K30076.gnm1.ann1.Araip.E51AM.1
Araip.C1R8D	ChrB06	7054201	7061475	-	14	14	78.7827	6.17	Arachis ipaensis	araip.K30076.gnm1.ann1.Araip.C1R8D.1
Araip.RUZ03	ChrB06	18617444	18621142	+	14	13	103.869	5.52	Arachis ipaensis	araip.K30076.gnm1.ann1.Araip.RUZ03.1
Araip.H8Z88	ChrB06	24859483	24864084	+	14	13	183.321	6.01	Arachis ipaensis	araip.K30076.gnm1.ann1.Araip.H8Z88.1
Araip.8FI38	ChrB07	4327972	4339580	-	18	17	88.6326	5.92	Arachis ipaensis	araip.K30076.gnm1.ann1.Araip.8FI38.1
Araip.4Y0Y0	ChrB07	54361728	54371763	-	16	15	39.7048	5.79	Arachis ipaensis	araip.K30076.gnm1.ann1.Araip.4Y0Y0.1
Araip.LRV99	ChrB07	120064487	120090238	+	9	8	96.6389	6.44	Arachis ipaensis	araip.K30076.gnm1.ann1.Araip.LRV99.1
Araip.108MH	ChrB07	120101766	120104982	+	3	3	79.3785	8.32	Arachis ipaensis	araip.K30076.gnm1.ann1.Araip.108MH.1
Araip.YR3WS	ChrB08	3466921	3472936	-	12	13	56.1247	6.55	Arachis ipaensis	araip.K30076.gnm1.ann1.Araip.YR3WS.1
Araip.BYV33	ChrB08	3771868	3775233	-	4	3	61.4841	5.06	Arachis ipaensis	araip.K30076.gnm1.ann1.Araip.BYV33.1
Araip.B6JY4	ChrB08	128547864	128552596	+	14	14	88.8096	7.08	Arachis ipaensis	araip.K30076.gnm1.ann1.Araip.B6JY4.1
Araip.6W0QH	ChrB09	135521647	135523724	+	2	1	62.0949	7.36	Arachis ipaensis	araip.K30076.gnm1.ann1.Araip.6W0QH.1
Araip.P08LA	ChrB10	1964555	1969976	+	14	14	60.3971	6.03	Arachis ipaensis	araip.K30076.gnm1.ann1.Araip.P08LA.1
Araip.E2SK1	ChrB10	3995563	4000306	+	10	9	94.8296	6.2	Arachis ipaensis	araip.K30076.gnm1.ann1.Araip.E2SK1.1
Araip.CRZ51	ChrB10	83252797	83256888	-	2	2	80.37	6.36	Arachis ipaensis	araip.K30076.gnm1.ann1.Araip.CRZ51.1
Aradu.STB9F	ChrA02	16011782	16017905	+	13	13	56.3308	6.08	Arachis duranensis	aradu.V14167.gnm1.ann1.Aradu.STB9F.1
Aradu.M0WLK	ChrA02	74718879	74724018	+	14	13	76.9823	6.53	Arachis duranensis	aradu.V14167.gnm1.ann1.Aradu.M0WLK.1
Aradu.KBU6G	ChrA02	80322074	80324813	+	3	2	81.2305	6.14	Arachis duranensis	aradu.V14167.gnm1.ann1.Aradu.KBU6G.1
Aradu.M8B8F	ChrA02	93810771	93814333	+	3	4	62.9034	6	Arachis duranensis	aradu.V14167.gnm1.ann1.Aradu.M8B8F.1
Aradu.H9EK2	ChrA03	1400878	1404216	+	4	4	64.1381	6.15	Arachis duranensis	aradu.V14167.gnm1.ann1.Aradu.H9EK2.1
Aradu.XM1M6	ChrA03	1644773	1651212	+	12	14	120.419	5.95	Arachis duranensis	aradu.V14167.gnm1.ann1.Aradu.XM1M6.1
Aradu.H9IXG	ChrA03	49489246	49497001	-	17	17	98.3216	6.16	Arachis duranensis	aradu.V14167.gnm1.ann1.Aradu.H9IXG.1
Aradu.HL1PG	ChrA03	107605852	107611035	-	14	14	76.9035	6.39	Arachis duranensis	aradu.V14167.gnm1.ann1.Aradu.HL1PG.1
Aradu.PZ2UH	ChrA03	119921885	119926789	-	10	10	93.2006	6.17	Arachis duranensis	aradu.V14167.gnm1.ann1.Aradu.PZ2UH.1
Aradu.IWK7R	ChrA03	132621107	132626479	-	14	13	90.8476	6.2	Arachis duranensis	aradu.V14167.gnm1.ann1.Aradu.IWK7R.1
Aradu.TH8U7	ChrA04	3077174	3082451	+	11	11	78.0394	7.91	Arachis duranensis	aradu.V14167.gnm1.ann1.Aradu.TH8U7.1
Aradu.G05M1	ChrA04	71764984	71769588	-	13	13	74.4418	5.61	Arachis duranensis	aradu.V14167.gnm1.ann1.Aradu.G05M1.1
Aradu.W4C7I	ChrA05	88086321	88093435	-	14	14	76.8076	5.89	Arachis duranensis	aradu.V14167.gnm1.ann1.Aradu.W4C7I.1
Aradu.UX5R5	ChrA05	108866956	108869388	+	3	2	114.617	6.28	Arachis duranensis	aradu.V14167.gnm1.ann1.Aradu.UX5R5.1
Aradu.D2H33	ChrA06	544029	548435	-	12	12	64.5396	6.47	Arachis duranensis	aradu.V14167.gnm1.ann1.Aradu.D2H33.1
Aradu.L4JLT	ChrA06	2192198	2196124	-	14	13	76.197	6.4	Arachis duranensis	aradu.V14167.gnm1.ann1.Aradu.L4JLT.1
Aradu.F0544	ChrA06	8839957	8852126	+	14	13	100.571	5.42	Arachis duranensis	aradu.V14167.gnm1.ann1.Aradu.F0544.1
Aradu.MF3XQ	ChrA06	17172074	17177747	-	15	14	69.413	7.36	Arachis duranensis	aradu.V14167.gnm1.ann1.Aradu.MF3XQ.1
Aradu.FNR52	ChrA07	4460922	4471920	-	17	17	77.4433	5.83	Arachis duranensis	aradu.V14167.gnm1.ann1.Aradu.FNR52.1
Aradu.Q80P2	ChrA07	16230880	16237836	+	14	14	77.4086	6.66	Arachis duranensis	aradu.V14167.gnm1.ann1.Aradu.Q80P2.1
Aradu.LI4HP	ChrA08	11877878	11879904	+	2	1	86.8072	6.03	Arachis duranensis	aradu.V14167.gnm1.ann1.Aradu.LI4HP.1
Aradu.15LRL	ChrA08	11905035	11906390	-	3	2	183.579	5.97	Arachis duranensis	aradu.V14167.gnm1.ann1.Aradu.15LRL.1
Aradu.W24J0	ChrA08	26114431	26120463	-	12	14	194.137	5.56	Arachis duranensis	aradu.V14167.gnm1.ann1.Aradu.W24J0.1
Aradu.DXP84	ChrA08	26456902	26460238	-	4	3	92.7532	6.3	Arachis duranensis	aradu.V14167.gnm1.ann1.Aradu.DXP84.1
Aradu.H6T95	ChrA08	47473109	47477791	+	11	13	79.5406	8.15	Arachis duranensis	aradu.V14167.gnm1.ann1.Aradu.H6T95.1
Aradu.4WT7F	ChrA08	48055417	48060145	+	14	14	88.8656	7.08	Arachis duranensis	aradu.V14167.gnm1.ann1.Aradu.4WT7F.1
Aradu.VV430	ChrA09	119214842	119216889	-	2	1	64.236	7.38	Arachis duranensis	aradu.V14167.gnm1.ann1.Aradu.VV430.1
Aradu.FTT59	ChrA10	608608	614460	+	14	14	64.9432	5.93	Arachis duranensis	aradu.V14167.gnm1.ann1.Aradu.FTT59.1
Aradu.YC3RY	ChrA10	2389879	2394615	+	10	9	80.2839	6.36	Arachis duranensis	aradu.V14167.gnm1.ann1.Aradu.YC3RY.1
Aradu.39V24	ChrA10	39767858	39771989	+	2	2	94.8937	6.22	Arachis duranensis	aradu.V14167.gnm1.ann1.Aradu.39V24.1
1, Molecular Weight
2, Isoelectric point
3, Identified in wild or cultivar peanut. Tifrunner, allotetraploid cultivated peanut; Arachis ipaensis and Arachis duranensis, the diploid anscestor of cultivated peanut.
