# Supplementary material for: Genome-Wide Identification of Auxin Response Factors in Peanut (Arachis hypogaea L.) and Functional Analysis in Root Morphology
Source: Int J Mol Sci. 2022 May 10;23(10):5309. doi: 10.3390/ijms23105309 (PMC9141974; doi:10.3390/ijms23105309)
Supplement: Supplementary file 1 [file ijms-23-05309-s001.zip › Table S2 ID list of plant ARF genes used in phylogenetic analysis.xlsx]

## Sheet: Sheet1
Table S2 ID list of plant ARF genes used in phylogenetic analysis
Name	ID
ARF5	AT1G19850
ARF6	AT1G30330
ARF8	AT5G37020
ARF7	AT5G20730
ARF19	AT1G19220
ARF3	AT2G33860
ARF4	AT5G60450
ARF1	AT1G59750
ARF2	AT5G62000
ARF9	AT4G23980
ARF11	AT2G46530
ARF18	AT3G61830
ARF13	AT1G34170
ARF23	AT1G43950
ARF14	AT1G35540
ARF12	AT1G34310
ARF22	AT1G34390
ARF15	AT1G35220
ARF20	AT1G35240
ARF21	AT1G34410
ARF17	AT1G77850
ARF10	AT2G28350
ARF16	AT4G30080
SlARF10	NM_001247867.2
OsARF19	OsARF7a, Os06g0702600
SlARF7	EF121545.1
OsARF12	Os04g0671900
GmARF3	Glyma_02G239600
GmARF42	Glyma_14G208500
SlARF6	ACU30063.2
SlARF6A	NP_001234663.1
OsARF17	Os06t0677800
OsARF25	OsARF6b
SlARF4	NP_001233771.1
OsARF3	Os01t0753500
SlARF3	NP_001234316.1
MtARF3	XM_003593616
SlARF2	ABC69711.1
OsARF1	OsARF16, Os01t0236300
SlARF9	Solyc08g082630.3
