# Supplementary material for: Genome-Wide Identification of Auxin Response Factors in Peanut (Arachis hypogaea L.) and Functional Analysis in Root Morphology
Source: Int J Mol Sci. 2022 May 10;23(10):5309. doi: 10.3390/ijms23105309 (PMC9141974; doi:10.3390/ijms23105309)
Supplement: Supplementary file 1 [file ijms-23-05309-s001.zip › Table S3 Orthologous genes, paralogous genes and tandem repeat in cultivar peanut.xlsx]

## Sheet: Sheet1
Table S3 Orthologous genes, paralogous genes and tandem repeat in cultivar peanut
gene 1	chro	start	stop	gene 2	chro	start	stop	Type
AhARF6	Arahy.03	1966970	1973209	AhARF7	Arahy.03	1989333	1995575	Tandem repeat
AhARF31	Arahy.12	20284277	20291923	AhARF32	Arahy.12	20339994	20345937	Tandem repeat
AhARF52	Arahy.17	128431562	128433637	AhARF53	Arahy.17	128447665	128449776	Tandem repeat
AhARF53	Arahy.17	128447665	128449776	AhARF54	Arahy.17	128478381	128480445	Tandem repeat
AhARF54	Arahy.17	128478381	128480445	AhARF55	Arahy.17	128495660	128497721	Tandem repeat
AhARF6	Arahy.03	1966970	1973209	AhARF22	Arahy.08	28409812	28416517	paralogous gene
AhARF9	Arahy.03	128717829	128723402	AhARF28	Arahy.10	1990585	1997061	paralogous gene
AhARF5	Arahy.03	1610947	1614946	AhARF57	Arahy.18	4500453	4504722	paralogous gene
AhARF6	Arahy.03	1966970	1973209	AhARF56	Arahy.18	4159776	4166467	paralogous gene
AhARF9	Arahy.03	128717829	128723402	AhARF61	Arahy.20	4111347	4117372	paralogous gene
AhARF16	Arahy.06	2295862	2299796	AhARF24	Arahy.08	49399508	49404698	paralogous gene
AhARF24	Arahy.08	49399508	49404698	AhARF30	Arahy.12	4994208	4999588	paralogous gene
AhARF22	Arahy.08	28409812	28416517	AhARF37	Arahy.13	3675468	3681602	paralogous gene
AhARF25	Arahy.08	50001495	50007503	AhARF39	Arahy.13	118553284	118558886	paralogous gene
AhARF21	Arahy.08	11881702	11883727	AhARF52	Arahy.17	128431562	128433637	paralogous gene
AhARF36	Arahy.13	3391202	3395370	AhARF57	Arahy.18	4500453	4504722	paralogous gene
AhARF37	Arahy.13	3675468	3681602	AhARF56	Arahy.18	4159776	4166467	paralogous gene
AhARF39	Arahy.13	118553284	118558886	AhARF58	Arahy.18	133984380	133990418	paralogous gene
AhARF40	Arahy.13	131189413	131194892	AhARF61	Arahy.20	4111347	4117372	paralogous gene
AhARF2	Arahy.02	82821205	82827370	AhARF33	Arahy.12	96759870	96766284	orthologous genes
AhARF3	Arahy.02	88593769	88596522	AhARF34	Arahy.12	103071221	103074151	orthologous genes
AhARF4	Arahy.02	102605311	102609071	AhARF35	Arahy.12	120203236	120206996	orthologous genes
AhARF1	Arahy.02	17328289	17335572	AhARF31	Arahy.12	20284277	20291923	orthologous genes
AhARF9	Arahy.03	128717829	128723402	AhARF40	Arahy.13	131189413	131194892	orthologous genes
AhARF5	Arahy.03	1610947	1614946	AhARF36	Arahy.13	3391202	3395370	orthologous genes
AhARF6	Arahy.03	1966970	1973209	AhARF37	Arahy.13	3675468	3681602	orthologous genes
AhARF8	Arahy.03	51229968	51238503	AhARF38	Arahy.13	53071635	53080147	orthologous genes
AhARF12	Arahy.04	86972535	86977575	AhARF43	Arahy.14	98830358	98835328	orthologous genes
AhARF11	Arahy.04	3210824	3216085	AhARF42	Arahy.14	4542427	4547646	orthologous genes
AhARF14	Arahy.05	115265542	115271751	AhARF45	Arahy.15	160314209	160317445	orthologous genes
AhARF15	Arahy.06	612803	617811	AhARF49	Arahy.16	29525617	29530910	orthologous genes
AhARF16	Arahy.06	2295862	2299796	AhARF48	Arahy.16	22912943	22917489	orthologous genes
AhARF17	Arahy.06	9066209	9078648	AhARF47	Arahy.16	10728298	10735524	orthologous genes
AhARF18	Arahy.06	18920589	18928753	AhARF46	Arahy.16	767716	775091	orthologous genes
AhARF20	Arahy.07	15068382	15076250	AhARF51	Arahy.17	18935909	18943804	orthologous genes
AhARF19	Arahy.07	3453937	3459953	AhARF50	Arahy.17	5451611	5460855	orthologous genes
AhARF22	Arahy.08	28409812	28416517	AhARF56	Arahy.18	4159776	4166467	orthologous genes
AhARF25	Arahy.08	50001495	50007503	AhARF58	Arahy.18	133984380	133990418	orthologous genes
AhARF26	Arahy.09	118837159	118839175	AhARF59	Arahy.19	146576386	146578946	orthologous genes
AhARF28	Arahy.10	1990585	1997061	AhARF40	Arahy.13	131189413	131194892	orthologous genes
AhARF28	Arahy.10	1990585	1997061	AhARF61	Arahy.20	4111347	4117372	orthologous genes
