# Supplementary material for: Genome-Wide Identification of Auxin Response Factors in Peanut (Arachis hypogaea L.) and Functional Analysis in Root Morphology
Source: Int J Mol Sci. 2022 May 10;23(10):5309. doi: 10.3390/ijms23105309 (PMC9141974; doi:10.3390/ijms23105309)
Supplement: Supplementary file 1 [file ijms-23-05309-s001.zip › Table S4 ARF recognized cis-elements in peanut genome.xlsx]

## Sheet: Sheet1
Table S4 ARF recognized cis-elements in peanut genome
sequence_name	motif_id	start	stop	strand	p-value	matched_sequence
arahy.0003EL	TGTCGG	1751	1756	-	0.000195	TGTCGG
arahy.0008XH	TGTCGG	1697	1702	+	0.000195	tgtcgg
arahy.004CIH	TGTCGG	781	786	-	0.000195	TGTCGG
arahy.004CIH	DR5	1220	1234	-	8.3e-05	TGTCGAAGCCTCGTC
arahy.0067NC	IR8	196	215	+	1.41e-05	tgtcaaggacaatatagaca
arahy.00A0K2	TGTCGG	1425	1430	-	0.000195	TGTCGG
arahy.00BQAA	TGTCGG	844	849	-	0.000195	TGTCGG
arahy.00CGR0	DR5	1389	1403	-	1.32e-05	TGTCTTAACAGTGTC
arahy.00DCJZ	TGTCGG	357	362	+	0.000195	tgtcgg
arahy.00EJBM	IR8	1532	1551	+	1.27e-05	tgtctggttttcacaagaca
arahy.00I77L	IR8	1372	1391	+	1.47e-05	tgtcatattattattagaca
arahy.00KTF5	DR5	921	935	+	8.3e-05	tgtctcacgacggtc
arahy.00M5T5	IR8	1603	1622	-	3.38e-05	TGTCACCGTGGCAGACGACG
arahy.00MENJ	IR8	1258	1277	-	6.27e-05	TGTCGGGATCCACCTTGTCA
arahy.00MENJ	TGTCGG	1272	1277	-	0.000195	TGTCGG
arahy.00MENJ	TGTCGG	1343	1348	+	0.000195	tgtcgg
arahy.00MENJ	IR8	1814	1833	+	6.27e-05	tgtcgggatccaccttgtca
arahy.00PRVK	DR5	1077	1091	+	8.3e-05	tgtcactgtggtggc
arahy.00QF5S	DR5	1781	1795	+	1.01e-05	tgtctctctgatgtc
arahy.00SNP9	IR8	1186	1205	-	2.05e-05	TGTCAGAGCGGCCGGAGACT
arahy.00VL53	DR5	878	892	-	1.45e-05	TGTCATTTACTTGTC
arahy.00VVAL	TGTCGG	623	628	+	0.000195	tgtcgg
arahy.00W0BQ	DR5	292	306	-	3.93e-05	TGTCTCCCGCTCGTC
arahy.00W2W5	DR5	381	395	+	1.45e-05	tgtcttttgtttgtc
arahy.00W2W5	TGTCGG	963	968	-	0.000195	TGTCGG
arahy.00WLDY	TGTCGG	699	704	+	0.000195	tgtcgg
arahy.00WLDY	TGTCGG	1540	1545	+	0.000195	tgtcgg
arahy.00WUVK	TGTCGG	235	240	-	0.000195	TGTCGG
arahy.00X5DN	DR5	1700	1714	+	1.01e-05	tgtcatgtgtgtgtc
arahy.00Z2SH	TGTCGG	404	409	-	0.000195	TGTCGG
arahy.00Z2SH	TGTCGG	516	521	-	0.000195	TGTCGG
arahy.00Z2SH	TGTCGG	1515	1520	-	0.000195	TGTCGG
arahy.010ZR1	TGTCGG	1412	1417	-	0.000195	TGTCGG
arahy.011VCX	TGTCGG	1824	1829	+	0.000195	tgtcgg
arahy.019HRU	DR5	658	672	+	8.3e-05	tgtcccagctttgac
arahy.019HRU	TGTCGG	999	1004	+	0.000195	tgtcgg
arahy.019HRU	TGTCGG	1125	1130	+	0.000195	tgtcgg
arahy.01BVTU	IR8	842	861	+	3.38e-05	tgtcgggaatgcgggtgcca
arahy.01BVTU	TGTCGG	863	868	-	0.000195	TGTCGG
arahy.01D2LU	TGTCGG	1338	1343	+	0.000195	tgtcgg
arahy.01DT97	TGTCGG	1239	1244	-	0.000195	TGTCGG
arahy.01G98H	TGTCGG	13	18	+	0.000195	tgtcgg
arahy.01G98H	TGTCGG	871	876	+	0.000195	tgtcgg
arahy.01G98H	DR5	1281	1295	+	4.59e-05	tgtcgcgggtctgtg
arahy.01G98H	TGTCGG	1529	1534	+	0.000195	tgtcgg
arahy.01HJP6	DR5	1630	1644	+	8.3e-05	tgtcactgacctgac
arahy.01HJP6	DR5	1631	1645	-	8.3e-05	TGTCAGGTCAGTGAC
arahy.01HUHH	DR5	1417	1431	+	1.47e-05	tgtcaaaaatttgtc
arahy.01IKZ7	DR5	1524	1538	+	3.93e-05	tgtcgccttgccgtc
arahy.01S097	TGTCGG	1606	1611	-	0.000195	TGTCGG
arahy.01T4AB	IR8	469	488	+	3.86e-06	tgtcaacgtgctgctggaca
arahy.01W0YK	TGTCGG	46	51	-	0.000195	TGTCGG
arahy.01XFNB	TGTCGG	424	429	+	0.000195	tgtcgg
arahy.023UF6	TGTCGG	1841	1846	+	0.000195	tgtcgg
arahy.029YN0	TGTCGG	1510	1515	+	0.000195	tgtcgg
arahy.02BXTR	TGTCGG	1133	1138	+	0.000195	tgtcgg
arahy.02BXTR	TGTCGG	1163	1168	+	0.000195	tgtcgg
arahy.02BXTR	TGTCGG	1181	1186	+	0.000195	tgtcgg
arahy.02BXTR	TGTCGG	1210	1215	+	0.000195	tgtcgg
arahy.02EFL5	TGTCGG	750	755	-	0.000195	TGTCGG
arahy.02EFL5	IR8	978	997	+	1.02e-05	tgtcaccgatatggaagaca
arahy.02EG99	TGTCGG	110	115	+	0.000195	tgtcgg
arahy.02F7EH	TGTCGG	377	382	-	0.000195	TGTCGG
arahy.02FJ5F	DR5	1659	1673	+	1.45e-05	tgtctcaattttgtc
arahy.02FWCT	IR8	1846	1865	+	1.02e-05	tgtctttccatcttcggaca
arahy.02GP41	TGTCGG	639	644	+	0.000195	tgtcgg
arahy.02GP41	DR5	1915	1929	-	8.3e-05	TGTCGGATCTGAGTC
arahy.02GP41	TGTCGG	1924	1929	-	0.000195	TGTCGG
arahy.02H4Y5	TGTCGG	174	179	+	0.000195	tgtcgg
arahy.02I6X5	DR5	779	793	-	8.3e-05	TGTCTTGACGGTGGC
arahy.02KJQT	TGTCGG	1931	1936	+	0.000195	tgtcgg
arahy.02NDWK	TGTCGG	392	397	+	0.000195	tgtcgg
arahy.02PQYM	TGTCGG	1599	1604	+	0.000195	tgtcgg
arahy.02PX6U	TGTCGG	639	644	-	0.000195	TGTCGG
arahy.02PX6U	TGTCGG	792	797	-	0.000195	TGTCGG
arahy.02RT51	TGTCGG	268	273	+	0.000195	tgtcgg
arahy.02RT51	TGTCGG	1068	1073	+	0.000195	tgtcgg
arahy.02RT51	DR5	1813	1827	-	8.3e-05	TGTCACCCTCTAGTC
arahy.02UTLC	DR5	250	264	+	8.3e-05	tgtcgtctggtcgtc
arahy.02WUD4	TGTCGG	1668	1673	-	0.000195	TGTCGG
arahy.02X4LT	TGTCGG	715	720	-	0.000195	TGTCGG
arahy.02X4LT	TGTCGG	731	736	-	0.000195	TGTCGG
arahy.02XPQ8	TGTCGG	609	614	+	0.000195	tgtcgg
arahy.02YF7Z	TGTCGG	1245	1250	-	0.000195	TGTCGG
arahy.02YF7Z	DR5	1253	1267	-	5.78e-06	TGTCAGTGCCATGTC
arahy.02YF7Z	TGTCGG	1718	1723	+	0.000195	tgtcgg
arahy.0316U8	TGTCGG	906	911	-	0.000195	TGTCGG
arahy.0316U8	TGTCGG	1211	1216	-	0.000195	TGTCGG
arahy.031GIE	TGTCGG	952	957	-	0.000195	TGTCGG
arahy.03382U	TGTCGG	620	625	-	0.000195	TGTCGG
arahy.035P8Y	DR5	1314	1328	-	1.32e-05	TGTCTCATGAATGTC
arahy.036Q5Z	DR5	284	298	+	8.3e-05	tgtcactgagctgac
arahy.036Q5Z	DR5	285	299	-	8.3e-05	TGTCAGCTCAGTGAC
arahy.036Q5Z	TGTCGG	820	825	-	0.000195	TGTCGG
arahy.036Q5Z	TGTCGG	836	841	-	0.000195	TGTCGG
arahy.036Q5Z	TGTCGG	868	873	+	0.000195	tgtcgg
arahy.038FFL	TGTCGG	1962	1967	-	0.000195	TGTCGG
arahy.039GDJ	DR5	1076	1090	+	1.01e-05	tgtcgatgctttgtc
arahy.039T1C	IR8	1641	1660	+	7.82e-05	tgtcacgcgtacgcgtgata
arahy.039TZW	TGTCGG	41	46	+	0.000195	tgtcgg
arahy.039TZW	DR5	1091	1105	-	1.45e-05	TGTCTTATTTGTGTC
arahy.03CQRM	DR5	456	470	+	4.59e-05	tgtcggtccgctatc
arahy.03GQCN	IR8	1819	1838	-	7.82e-05	TGTCGGGAGATGGGTGGAGA
arahy.03GQCN	TGTCGG	1833	1838	-	0.000195	TGTCGG
arahy.03H2AV	TGTCGG	948	953	-	0.000195	TGTCGG
arahy.03HAKR	DR5	1381	1395	+	8.3e-05	tgtcaacgctctgac
arahy.03JN9Y	TGTCGG	1415	1420	-	0.000195	TGTCGG
arahy.03JN9Y	IR8	1501	1520	-	6.27e-05	TGTCGGTGGTTGCTGTGACG
arahy.03JN9Y	TGTCGG	1515	1520	-	0.000195	TGTCGG
arahy.03K86Q	IR8	1679	1698	-	6.27e-05	TGTCCGAAGCCGAAACGCCA
arahy.03KRNB	IR8	277	296	+	6.27e-05	tgtcaagggcgatgacggca
arahy.03KRNB	IR8	1627	1646	+	6.27e-05	tgtctcggtgtctcctgacc
arahy.03LME3	TGTCGG	1902	1907	+	0.000195	tgtcgg
arahy.03NGAM	DR5	1363	1377	-	4.59e-05	TGTCCCGTGCGTGTG
arahy.03NSXU	TGTCGG	67	72	+	0.000195	tgtcgg
arahy.03Q5EX	TGTCGG	477	482	-	0.000195	TGTCGG
arahy.03Q5EX	TGTCGG	1148	1153	-	0.000195	TGTCGG
arahy.03QWZ4	TGTCGG	95	100	+	0.000195	tgtcgg
arahy.03R76N	TGTCGG	984	989	+	0.000195	tgtcgg
arahy.03U3FR	TGTCGG	1261	1266	+	0.000195	tgtcgg
arahy.03UVXD	DR5	1471	1485	-	1.32e-05	TGTCTTAAGCATGTC
arahy.03VRI3	TGTCGG	894	899	+	0.000195	tgtcgg
arahy.03WWG0	IR8	1834	1853	+	6.27e-05	tgtcggtcctgcaaacgcca
arahy.040HS9	TGTCGG	1418	1423	+	0.000195	tgtcgg
arahy.044LWD	IR8	1412	1431	+	1.47e-05	tgtccatttttaaattgaca
arahy.0452KN	TGTCGG	1691	1696	-	0.000195	TGTCGG
arahy.045PL1	TGTCGG	1305	1310	+	0.000195	tgtcgg
arahy.046NH9	TGTCGG	1855	1860	-	0.000195	TGTCGG
arahy.04BT9F	TGTCGG	390	395	+	0.000195	tgtcgg
arahy.04BT9F	TGTCGG	1450	1455	+	0.000195	tgtcgg
arahy.04D7UL	TGTCGG	1470	1475	+	0.000195	tgtcgg
arahy.04DS3H	DR5	1475	1489	-	1.45e-05	TGTCTATAGATTGTC
arahy.04HYJ8	TGTCGG	837	842	-	0.000195	TGTCGG
arahy.04I11T	TGTCGG	387	392	-	0.000195	TGTCGG
arahy.04LXIS	TGTCGG	932	937	+	0.000195	tgtcgg
arahy.04MME8	DR5	991	1005	-	8.3e-05	TGTCTCTTGCCTGCC
arahy.04Q2AE	IR8	546	565	+	6.27e-05	tgtctccgctgcctttgact
arahy.04TBQJ	IR8	1858	1877	+	3.95e-05	tgtccgcccaaccaccgaaa
arahy.04X3C9	IR8	1037	1056	+	1.41e-05	tgtcctatactttgttgaca
arahy.05088S	TGTCGG	539	544	+	0.000195	tgtcgg
arahy.0513A0	TGTCGG	1332	1337	+	0.000195	tgtcgg
arahy.0513A0	TGTCGG	1560	1565	+	0.000195	tgtcgg
arahy.0513A0	TGTCGG	1933	1938	+	0.000195	tgtcgg
arahy.051ZG9	TGTCGG	698	703	-	0.000195	TGTCGG
arahy.052BLV	TGTCGG	534	539	-	0.000195	TGTCGG
arahy.052ZN8	TGTCGG	1427	1432	+	0.000195	tgtcgg
arahy.0534HL	TGTCGG	1194	1199	-	0.000195	TGTCGG
arahy.0536J9	TGTCGG	1438	1443	+	0.000195	tgtcgg
arahy.0538LJ	TGTCGG	841	846	+	0.000195	tgtcgg
arahy.0538LJ	TGTCGG	1784	1789	-	0.000195	TGTCGG
arahy.054DCV	DR5	769	783	+	1.32e-05	tgtctttccattgtc
arahy.055A0M	DR5	784	798	+	5.78e-06	tgtcatcccactgtc
arahy.055A0M	DR5	825	839	+	8.3e-05	tgtctgtgtgctgcc
arahy.0571R5	DR5	1650	1664	+	5.78e-06	tgtcctggtcttgtc
arahy.05AE8L	TGTCGG	284	289	-	0.000195	TGTCGG
arahy.05CXYI	TGTCGG	595	600	-	0.000195	TGTCGG
arahy.05CXYI	TGTCGG	648	653	+	0.000195	tgtcgg
arahy.05JDKE	TGTCGG	26	31	-	0.000195	TGTCGG
arahy.05JDR6	TGTCGG	100	105	+	0.000195	tgtcgg
arahy.05RG55	IR8	290	309	+	1.27e-05	tgtcagttcagttgtagaca
arahy.05RLXM	TGTCGG	264	269	-	0.000195	TGTCGG
arahy.05SHD0	DR5	1207	1221	-	1.45e-05	TGTCTTTTAGTTGTC
arahy.05T9MB	DR5	407	421	-	8.3e-05	TGTCAACCAGGGGTC
arahy.05T9MB	TGTCGG	1985	1990	-	0.000195	TGTCGG
arahy.05TCFP	TGTCGG	810	815	-	0.000195	TGTCGG
arahy.05V2RA	TGTCGG	722	727	-	0.000195	TGTCGG
arahy.05VQV1	TGTCGG	1517	1522	-	0.000195	TGTCGG
arahy.05YYMQ	TGTCGG	696	701	+	0.000195	tgtcgg
arahy.05Z6FK	TGTCGG	692	697	-	0.000195	TGTCGG
arahy.05ZMZX	IR8	1469	1488	-	6.27e-05	TGTCGAAGCACGTGGTGGCA
arahy.05ZMZX	IR8	1520	1539	+	6.98e-06	tgtctcctgaggttacgaca
arahy.05ZQZB	DR5	1597	1611	+	1.32e-05	tgtcgacataatgtc
arahy.06014X	TGTCGG	149	154	-	0.000195	TGTCGG
arahy.06159S	TGTCGG	1839	1844	-	0.000195	TGTCGG
arahy.061K9L	DR5	826	840	+	8.3e-05	tgtctcgtcacagtc
arahy.063DHX	IR8	257	276	+	1.41e-05	tgtccgatctaataatgaca
arahy.064ICJ	TGTCGG	1020	1025	-	0.000195	TGTCGG
arahy.064ICJ	TGTCGG	1289	1294	+	0.000195	tgtcgg
arahy.067A10	TGTCGG	27	32	-	0.000195	TGTCGG
arahy.067A10	DR5	1001	1015	-	5.78e-06	TGTCACTCCTGTGTC
arahy.068H8T	TGTCGG	1528	1533	+	0.000195	tgtcgg
arahy.068WCC	IR8	1124	1143	-	3.38e-05	TGTCCTCCTCCATGGGGACT
arahy.0698HC	IR8	1546	1565	+	1.27e-05	tgtcagtttgaggaaagaca
arahy.069RBA	TGTCGG	517	522	-	0.000195	TGTCGG
arahy.06A0YN	TGTCGG	696	701	+	0.000195	tgtcgg
arahy.06AKLM	TGTCGG	433	438	+	0.000195	tgtcgg
arahy.06AKLM	DR5	1346	1360	-	3.93e-05	TGTCCACCCGTGGTC
arahy.06AT0U	TGTCGG	518	523	+	0.000195	tgtcgg
arahy.06BM8Z	TGTCGG	389	394	-	0.000195	TGTCGG
arahy.06CRWC	DR5	1297	1311	-	3.93e-05	TGTCAGGGGTGGGTC
arahy.06EU9K	IR8	1681	1700	+	1.02e-05	tgtcggacacatttcagaca
arahy.06EU9K	DR5	1686	1700	-	1.32e-05	TGTCTGAAATGTGTC
arahy.06EU9K	DR5	1712	1726	-	5.78e-06	TGTCGGACAAGTGTC
arahy.06EU9K	TGTCGG	1721	1726	-	0.000195	TGTCGG
arahy.06EU9K	DR5	1782	1796	-	2.1e-05	TGTCCGGGCCGTATC
arahy.06EXH6	DR5	1067	1081	+	8.3e-05	tgtccacgcaatgcc
arahy.06GDWN	DR5	1537	1551	+	1.45e-05	tgtcaatcttatgtc
arahy.06IH0R	TGTCGG	395	400	+	0.000195	tgtcgg
arahy.06IYJZ	TGTCGG	49	54	-	0.000195	TGTCGG
arahy.06JWCS	IR8	76	95	+	7.82e-05	tgtcaccgtcgagggagaga
arahy.06JWR0	IR8	207	226	-	3.38e-05	TGTCCAGCTGGCTGGTGGCA
arahy.06JWR0	IR8	1413	1432	-	3.95e-05	TGTCCCCGGACCCGATGATA
arahy.06KY74	TGTCGG	625	630	+	0.000195	tgtcgg
arahy.06P6RC	TGTCGG	985	990	-	0.000195	TGTCGG
arahy.06QESN	DR5	631	645	-	1.01e-05	TGTCCTTAGACTGTC
arahy.06QESN	TGTCGG	655	660	+	0.000195	tgtcgg
arahy.06QKUB	TGTCGG	980	985	-	0.000195	TGTCGG
arahy.06RI6S	TGTCGG	1534	1539	-	0.000195	TGTCGG
arahy.06RI6S	TGTCGG	1872	1877	+	0.000195	tgtcgg
arahy.06RZIA	TGTCGG	380	385	+	0.000195	tgtcgg
arahy.06VYCT	TGTCGG	1870	1875	+	0.000195	tgtcgg
arahy.06Z89H	IR8	1015	1034	-	6.27e-05	TGTCCTGAACCTCCGTGACC
arahy.07091Z	DR5	37	51	-	3.93e-05	TGTCGCCTCTCCGTC
arahy.07091Z	TGTCGG	225	230	-	0.000195	TGTCGG
arahy.072AWD	IR8	425	444	+	1.41e-05	tgtcaaaattaggctagaca
arahy.072AWD	IR8	793	812	+	1.41e-05	tgtctagcctaattttgaca
arahy.072L8S	TGTCGG	1179	1184	-	0.000195	TGTCGG
arahy.072L8S	TGTCGG	1930	1935	+	0.000195	tgtcgg
arahy.072NVT	DR5	1647	1661	-	1.32e-05	TGTCGAATAAGTGTC
arahy.0736PD	TGTCGG	1689	1694	-	0.000195	TGTCGG
arahy.0736PD	TGTCGG	1718	1723	-	0.000195	TGTCGG
arahy.0736PD	TGTCGG	1748	1753	-	0.000195	TGTCGG
arahy.0743V5	DR5	1231	1245	-	8.3e-05	TGTCAGAGACCGGTC
arahy.074BTZ	TGTCGG	1203	1208	+	0.000195	tgtcgg
arahy.0753T9	IR8	1613	1632	+	3.86e-06	tgtcagcgctgccaatgaca
arahy.0756ZF	TGTCGG	662	667	+	0.000195	tgtcgg
arahy.0756ZF	DR5	1831	1845	+	3.93e-05	tgtcacgccgtcgtc
arahy.0779KL	TGTCGG	1672	1677	+	0.000195	tgtcgg
arahy.077RRC	TGTCGG	1670	1675	+	0.000195	tgtcgg
arahy.07ATAK	DR5	341	355	-	8.3e-05	TGTCCTGCCTTAGTC
arahy.07CG3L	IR8	1197	1216	-	3.95e-05	TGTCCACCGCCTTGCCTACA
arahy.07DPKN	TGTCGG	1052	1057	+	0.000195	tgtcgg
arahy.07HD95	TGTCGG	1323	1328	+	0.000195	tgtcgg
arahy.07JMFK	DR5	393	407	+	8.3e-05	tgtctccagctcgtc
arahy.07L2J4	TGTCGG	1876	1881	+	0.000195	tgtcgg
arahy.07MYST	TGTCGG	1116	1121	-	0.000195	TGTCGG
arahy.07PPDP	DR5	344	358	-	1.32e-05	TGTCTGAAATGTGTC
arahy.07SUKG	IR8	775	794	+	6.27e-05	tgtccctttccgtgtggact
arahy.07SUKG	IR8	1284	1303	+	1.04e-09	tgtcgccgccggcggggaca
arahy.07YFUR	DR5	1198	1212	+	8.3e-05	tgtctcgcaactgcc
arahy.081SLL	TGTCGG	118	123	-	0.000195	TGTCGG
arahy.083TJ3	DR5	285	299	+	1.01e-05	tgtcgtcgtaatgtc
arahy.0842UC	DR5	1465	1479	-	1.47e-05	TGTCAAAAAAATGTC
arahy.0845WK	TGTCGG	1748	1753	-	0.000195	TGTCGG
arahy.085SIZ	TGTCGG	330	335	+	0.000195	tgtcgg
arahy.087TPC	TGTCGG	1863	1868	+	0.000195	tgtcgg
arahy.08A6RN	TGTCGG	1560	1565	-	0.000195	TGTCGG
arahy.08CBNB	TGTCGG	422	427	+	0.000195	tgtcgg
arahy.08CHYH	TGTCGG	1963	1968	+	0.000195	tgtcgg
arahy.08FCR9	TGTCGG	972	977	-	0.000195	TGTCGG
arahy.08SQ5V	TGTCGG	264	269	-	0.000195	TGTCGG
arahy.08SQ5V	TGTCGG	855	860	+	0.000195	tgtcgg
arahy.08UV73	TGTCGG	355	360	+	0.000195	tgtcgg
arahy.08WRUD	TGTCGG	1794	1799	+	0.000195	tgtcgg
arahy.08WRUD	TGTCGG	1856	1861	+	0.000195	tgtcgg
arahy.08WZ1E	DR5	1526	1540	+	8.3e-05	tgtccagggaatgcc
arahy.08YD9Z	DR5	1593	1607	-	1.32e-05	TGTCTAAACCATGTC
arahy.092XVY	TGTCGG	730	735	-	0.000195	TGTCGG
arahy.092XVY	TGTCGG	963	968	+	0.000195	tgtcgg
arahy.093PIN	TGTCGG	483	488	+	0.000195	tgtcgg
arahy.094T1L	TGTCGG	1772	1777	-	0.000195	TGTCGG
arahy.095X5J	TGTCGG	1541	1546	+	0.000195	tgtcgg
arahy.096T0J	IR8	1865	1884	+	3.95e-05	tgtcgccatacggggcgaaa
arahy.09DD91	TGTCGG	1820	1825	+	0.000195	tgtcgg
arahy.09EZ08	TGTCGG	788	793	-	0.000195	TGTCGG
arahy.09JGDD	TGTCGG	1492	1497	-	0.000195	TGTCGG
arahy.09MUKR	IR8	1061	1080	+	3.95e-05	tgtcatcccctgccgccaca
arahy.09PM8L	IR8	954	973	-	3.38e-05	TGTCATCCCCACTCGCGACC
arahy.09PM8L	TGTCGG	1891	1896	+	0.000195	tgtcgg
arahy.09PW0C	TGTCGG	1655	1660	-	0.000195	TGTCGG
arahy.09Q3UX	TGTCGG	1780	1785	+	0.000195	tgtcgg
arahy.09RNQG	TGTCGG	785	790	+	0.000195	tgtcgg
arahy.09X96J	TGTCGG	1025	1030	+	0.000195	tgtcgg
arahy.0A10RK	DR5	1951	1965	-	1.32e-05	TGTCATCAAGATGTC
arahy.0A6Q27	TGTCGG	245	250	+	0.000195	tgtcgg
arahy.0A9D4I	TGTCGG	941	946	+	0.000195	tgtcgg
arahy.0A9D4I	IR8	1192	1211	+	1.46e-05	tgtcaaaattaggttagaca
arahy.0AI8P2	IR8	1371	1390	+	7.82e-05	tgtccctctccgcaaccaca
arahy.0AQ0IW	TGTCGG	164	169	-	0.000195	TGTCGG
arahy.0AQ0IW	TGTCGG	604	609	+	0.000195	tgtcgg
arahy.0AR657	TGTCGG	1592	1597	-	0.000195	TGTCGG
arahy.0AW5U2	TGTCGG	73	78	-	0.000195	TGTCGG
arahy.0AY0ZE	TGTCGG	947	952	+	0.000195	tgtcgg
arahy.0B02IH	IR8	520	539	+	1.46e-05	tgtcatttgacaatatgaca
arahy.0B12YU	TGTCGG	1082	1087	+	0.000195	tgtcgg
arahy.0B2DCJ	TGTCGG	598	603	-	0.000195	TGTCGG
arahy.0B2HSD	TGTCGG	1507	1512	+	0.000195	tgtcgg
arahy.0B3YJA	DR5	119	133	-	8.3e-05	TGTCTACCACCTGAC
arahy.0B6433	TGTCGG	225	230	+	0.000195	tgtcgg
arahy.0B901Q	TGTCGG	1541	1546	+	0.000195	tgtcgg
arahy.0B901Q	TGTCGG	1607	1612	+	0.000195	tgtcgg
arahy.0B9NVZ	TGTCGG	772	777	+	0.000195	tgtcgg
arahy.0B9NVZ	TGTCGG	791	796	-	0.000195	TGTCGG
arahy.0BA9QN	TGTCGG	1291	1296	-	0.000195	TGTCGG
arahy.0BA9QN	TGTCGG	1682	1687	-	0.000195	TGTCGG
arahy.0BB5XM	TGTCGG	447	452	-	0.000195	TGTCGG
arahy.0BB5XM	TGTCGG	516	521	+	0.000195	tgtcgg
arahy.0BD95F	IR8	1742	1761	-	3.38e-05	TGTCTTCCGCGTCGACGACG
arahy.0C3LLN	TGTCGG	241	246	-	0.000195	TGTCGG
arahy.0C3LLN	DR5	898	912	-	3.93e-05	TGTCACGTGGGTGAC
arahy.0C3LLN	IR8	1584	1603	+	1.46e-05	tgtcatttcaaaacaagaca
arahy.0C3NU9	DR5	225	239	-	1.45e-05	TGTCACATTTATGTC
arahy.0C7LTC	TGTCGG	283	288	-	0.000195	TGTCGG
arahy.0C7LTC	TGTCGG	353	358	-	0.000195	TGTCGG
arahy.0C9A28	TGTCGG	55	60	+	0.000195	tgtcgg
arahy.0C9A28	TGTCGG	482	487	+	0.000195	tgtcgg
arahy.0C9A28	TGTCGG	498	503	+	0.000195	tgtcgg
arahy.0C9A28	TGTCGG	1036	1041	+	0.000195	tgtcgg
arahy.0CE3F9	DR5	828	842	+	1.01e-05	tgtccgtatcatgtc
arahy.0CE3F9	TGTCGG	1910	1915	-	0.000195	TGTCGG
arahy.0CG85F	TGTCGG	4	9	-	0.000195	TGTCGG
arahy.0CG85F	TGTCGG	313	318	-	0.000195	TGTCGG
arahy.0CJ0KN	IR8	1768	1787	+	1.27e-05	tgtctttttgaccgatgaca
arahy.0CJK9K	IR8	1773	1792	+	1.41e-05	tgtctgagagatattagaca
arahy.0CK7QX	IR8	91	110	-	3.38e-05	TGTCCGCCTCAGCACTGACG
arahy.0CK7QX	TGTCGG	434	439	+	0.000195	tgtcgg
arahy.0CQJ15	DR5	841	855	+	2.26e-06	tgtctcgtgcgtgtc
arahy.0CQZ6Z	DR5	1094	1108	-	3.93e-05	TGTCGCGTGGTCGTC
arahy.0CRJ7F	DR5	1666	1680	-	8.3e-05	TGTCTCCAGAGTGGC
arahy.0CS5BR	TGTCGG	1048	1053	+	0.000195	tgtcgg
arahy.0CTM64	TGTCGG	329	334	-	0.000195	TGTCGG
arahy.0CW7N2	TGTCGG	324	329	-	0.000195	TGTCGG
arahy.0CW7N2	TGTCGG	509	514	-	0.000195	TGTCGG
arahy.0D01QN	TGTCGG	939	944	-	0.000195	TGTCGG
arahy.0D01QN	TGTCGG	974	979	-	0.000195	TGTCGG
arahy.0D5YER	TGTCGG	227	232	+	0.000195	tgtcgg
arahy.0D88S7	TGTCGG	1137	1142	-	0.000195	TGTCGG
arahy.0D8J24	DR5	68	82	-	1.45e-05	TGTCATCAAAATGTC
arahy.0D9XYT	TGTCGG	449	454	+	0.000195	tgtcgg
arahy.0DC02M	IR8	1122	1141	+	6.27e-05	tgtcacgcgtatgcgtgacc
arahy.0DD300	TGTCGG	995	1000	-	0.000195	TGTCGG
arahy.0DE01N	TGTCGG	218	223	-	0.000195	TGTCGG
arahy.0DED4Z	DR5	254	268	-	1.32e-05	TGTCATGTTCATGTC
arahy.0DG4WJ	TGTCGG	1164	1169	+	0.000195	tgtcgg
arahy.0DN5L0	TGTCGG	1371	1376	+	0.000195	tgtcgg
arahy.0DNT7V	DR5	546	560	-	1.32e-05	TGTCACAATGATGTC
arahy.0DQ0A3	DR5	1139	1153	+	8.3e-05	tgtcactggagagtc
arahy.0DQ71P	DR5	174	188	+	4.59e-05	tgtcgcaggcgtgtt
arahy.0DQ71P	DR5	470	484	+	8.3e-05	tgtctaggcgttgcc
arahy.0DR8LC	DR5	811	825	+	5.78e-06	tgtcgcacttgtgtc
arahy.0DV40D	TGTCGG	1070	1075	+	0.000195	tgtcgg
arahy.0DV40D	IR8	1154	1173	-	2.05e-05	TGTCGCACAGGCCACCGCCA
arahy.0DV40D	TGTCGG	1231	1236	-	0.000195	TGTCGG
arahy.0DXB77	TGTCGG	812	817	-	0.000195	TGTCGG
arahy.0DXB77	IR8	1004	1023	+	6.27e-05	tgtctagcggaggagtgacg
arahy.0DXB77	TGTCGG	1166	1171	+	0.000195	tgtcgg
arahy.0DY3J5	IR8	1007	1026	+	6.27e-05	tgtcgacaacctccacggca
arahy.0DZ072	TGTCGG	691	696	+	0.000195	tgtcgg
arahy.0E0NWN	DR5	631	645	+	1.32e-05	tgtcttgtcaatgtc
arahy.0E0NWN	TGTCGG	642	647	+	0.000195	tgtcgg
arahy.0E0NWN	DR5	1028	1042	+	2.26e-06	tgtcagtggcgtgtc
arahy.0E0NWN	TGTCGG	1414	1419	-	0.000195	TGTCGG
arahy.0E19IK	TGTCGG	1616	1621	+	0.000195	tgtcgg
arahy.0E1GBK	TGTCGG	168	173	-	0.000195	TGTCGG
arahy.0E3QWF	TGTCGG	419	424	+	0.000195	tgtcgg
arahy.0E4EG2	TGTCGG	46	51	+	0.000195	tgtcgg
arahy.0E5ATV	TGTCGG	673	678	-	0.000195	TGTCGG
arahy.0E5ATV	TGTCGG	877	882	+	0.000195	tgtcgg
arahy.0E5R4V	TGTCGG	1502	1507	-	0.000195	TGTCGG
arahy.0E5XS1	DR5	961	975	-	8.3e-05	TGTCCGCTTTGGGTC
arahy.0E65IT	TGTCGG	60	65	+	0.000195	tgtcgg
arahy.0E6AR9	TGTCGG	1322	1327	-	0.000195	TGTCGG
arahy.0E87YT	TGTCGG	586	591	+	0.000195	tgtcgg
arahy.0EHV1A	DR5	1691	1705	+	1.01e-05	tgtctgcatcttgtc
arahy.0EHY87	DR5	719	733	-	2.03e-05	TGTCGCCACGGTGGC
arahy.0EN5GD	TGTCGG	1557	1562	+	0.000195	tgtcgg
arahy.0ET7PE	DR5	217	231	+	8.3e-05	tgtcccacagtagtc
arahy.0EU6RV	IR8	924	943	-	2.05e-05	TGTCCCGCCGCCACATGCCA
arahy.0EX7F2	TGTCGG	178	183	-	0.000195	TGTCGG
arahy.0EYZ3J	TGTCGG	585	590	+	0.000195	tgtcgg
arahy.0EZ7EA	TGTCGG	1679	1684	+	0.000195	tgtcgg
arahy.0F111G	DR5	980	994	+	8.3e-05	tgtcgtcatcgtgcc
arahy.0F3SR2	TGTCGG	1530	1535	-	0.000195	TGTCGG
arahy.0F4JWJ	TGTCGG	45	50	+	0.000195	tgtcgg
arahy.0F4S9M	TGTCGG	1726	1731	-	0.000195	TGTCGG
arahy.0F9H7B	IR8	1082	1101	+	6.27e-05	tgtcgacgatggtgacgacg
arahy.0FA8VF	DR5	588	602	+	8.3e-05	tgtccataccctggc
arahy.0FE5EB	IR8	471	490	+	1.41e-05	tgtctaatatctcgaagaca
arahy.0FL6XI	TGTCGG	303	308	-	0.000195	TGTCGG
arahy.0FM3Z5	TGTCGG	881	886	+	0.000195	tgtcgg
arahy.0FNG65	TGTCGG	1776	1781	+	0.000195	tgtcgg
arahy.0FP5K8	IR8	825	844	+	1.59e-05	tgtcgctgccgctggcgtca
arahy.0FQ6JR	TGTCGG	830	835	+	0.000195	tgtcgg
arahy.0FQ6JR	DR5	1403	1417	-	1.45e-05	TGTCTTTTGTTTGTC
arahy.0FR3XP	TGTCGG	709	714	-	0.000195	TGTCGG
arahy.0FR3XP	DR5	1921	1935	+	8.3e-05	tgtcgcaccatcgtc
arahy.0FXL97	TGTCGG	370	375	-	0.000195	TGTCGG
arahy.0FXL97	TGTCGG	1511	1516	-	0.000195	TGTCGG
arahy.0FZX5B	TGTCGG	926	931	+	0.000195	tgtcgg
arahy.0FZX5B	DR5	1796	1810	+	5.78e-06	tgtctaccctgtgtc
arahy.0G0A0M	DR5	239	253	+	8.3e-05	tgtcgaagtggcgtc
arahy.0G0PMZ	IR8	1516	1535	-	7.82e-05	TGTCCGCTAGCATGCGCACA
arahy.0G4IZN	TGTCGG	688	693	-	0.000195	TGTCGG
arahy.0G5FLV	TGTCGG	656	661	+	0.000195	tgtcgg
arahy.0G5FLV	TGTCGG	1511	1516	-	0.000195	TGTCGG
arahy.0G5TBZ	TGTCGG	326	331	-	0.000195	TGTCGG
arahy.0G6L2R	TGTCGG	777	782	-	0.000195	TGTCGG
arahy.0G74Q4	IR8	1137	1156	-	1.59e-05	TGTCGCCTGGCGTCGGGGCA
arahy.0G7P3D	TGTCGG	1473	1478	-	0.000195	TGTCGG
arahy.0G8GJQ	TGTCGG	429	434	-	0.000195	TGTCGG
arahy.0G9KRE	IR8	16	35	+	1.27e-05	tgtcaatgcaatggaagaca
arahy.0GB9DR	DR5	1588	1602	-	8.3e-05	TGTCGTCAGCTCGTC
arahy.0GCA2Z	TGTCGG	57	62	+	0.000195	tgtcgg
arahy.0GCA2Z	TGTCGG	76	81	-	0.000195	TGTCGG
arahy.0GE5DD	DR5	659	673	+	8.3e-05	tgtcgccacatagtc
arahy.0GES1T	DR5	1385	1399	+	8.3e-05	tgtcttccgtgtgac
arahy.0GK98G	TGTCGG	582	587	+	0.000195	tgtcgg
arahy.0GV99G	TGTCGG	651	656	-	0.000195	TGTCGG
arahy.0GVW71	TGTCGG	158	163	+	0.000195	tgtcgg
arahy.0GWG5Q	TGTCGG	1631	1636	-	0.000195	TGTCGG
arahy.0GWG5Q	TGTCGG	1728	1733	-	0.000195	TGTCGG
arahy.0H136B	TGTCGG	1952	1957	-	0.000195	TGTCGG
arahy.0H79QG	TGTCGG	544	549	-	0.000195	TGTCGG
arahy.0H79QG	DR5	1313	1327	+	5.3e-07	tgtcggcgcgatgtc
arahy.0H89JH	DR5	623	637	-	1.47e-05	TGTCTAATTTTTGTC
arahy.0H8BAV	TGTCGG	1729	1734	+	0.000195	tgtcgg
arahy.0H97XI	TGTCGG	1747	1752	-	0.000195	TGTCGG
arahy.0HJ3TW	TGTCGG	188	193	+	0.000195	tgtcgg
arahy.0HKA8E	TGTCGG	1591	1596	-	0.000195	TGTCGG
arahy.0HM9I7	DR5	466	480	+	1.32e-05	tgtcgattatgtgtc
arahy.0HP3L6	TGTCGG	302	307	+	0.000195	tgtcgg
arahy.0HR61J	TGTCGG	1113	1118	+	0.000195	tgtcgg
arahy.0HU5VV	TGTCGG	108	113	+	0.000195	tgtcgg
arahy.0HU5VV	TGTCGG	1137	1142	+	0.000195	tgtcgg
arahy.0HW3LW	IR8	76	95	+	1.27e-05	tgtcaaaactcctagagaca
arahy.0HW3LW	TGTCGG	1877	1882	+	0.000195	tgtcgg
arahy.0I2Z68	IR8	1498	1517	+	6.27e-05	tgtccccaagaagggaggca
arahy.0I3NZ2	IR8	1569	1588	+	1.46e-05	tgtccaataataacaagaca
arahy.0I80A4	IR8	1260	1279	+	1.41e-05	tgtctgagagatattagaca
arahy.0I9GU9	TGTCGG	1629	1634	+	0.000195	tgtcgg
arahy.0IB5VB	TGTCGG	1312	1317	-	0.000195	TGTCGG
arahy.0IB5VB	DR5	1633	1647	-	5.78e-06	TGTCCAAACCGTGTC
arahy.0IB5VB	DR5	1661	1675	+	2.26e-06	tgtcggacgagtgtc
arahy.0IB5VB	TGTCGG	1672	1677	+	0.000195	tgtcgg
arahy.0IB5VB	IR8	1687	1706	+	6.98e-06	tgtccgaaatgtgtccgaca
arahy.0IB5VB	TGTCGG	1701	1706	-	0.000195	TGTCGG
arahy.0IBU2N	DR5	664	678	+	4.59e-05	tgtcccctccgtgta
arahy.0IC3SB	TGTCGG	7	12	-	0.000195	TGTCGG
arahy.0IC3SB	TGTCGG	535	540	-	0.000195	TGTCGG
arahy.0IC8QA	TGTCGG	161	166	-	0.000195	TGTCGG
arahy.0IEE1K	TGTCGG	344	349	-	0.000195	TGTCGG
arahy.0IGH5Q	TGTCGG	1063	1068	-	0.000195	TGTCGG
arahy.0IK15U	TGTCGG	286	291	+	0.000195	tgtcgg
arahy.0IK15U	TGTCGG	1046	1051	-	0.000195	TGTCGG
arahy.0IM15M	TGTCGG	176	181	+	0.000195	tgtcgg
arahy.0INE4H	IR8	1234	1253	+	1.27e-05	tgtcagcgaataaagagaca
arahy.0IU8HI	TGTCGG	452	457	-	0.000195	TGTCGG
arahy.0IU8HI	TGTCGG	1283	1288	-	0.000195	TGTCGG
arahy.0IYI31	TGTCGG	1201	1206	-	0.000195	TGTCGG
arahy.0IZ382	TGTCGG	913	918	-	0.000195	TGTCGG
arahy.0IZ382	IR8	1631	1650	-	7.82e-05	TGTCGGCATACCCCTCTACA
arahy.0IZ382	TGTCGG	1645	1650	-	0.000195	TGTCGG
arahy.0J0NIM	DR5	535	549	+	1.45e-05	tgtcttctaattgtc
arahy.0J0X0V	DR5	321	335	-	1.32e-05	TGTCTACTTCTTGTC
arahy.0J1699	TGTCGG	680	685	+	0.000195	tgtcgg
arahy.0J1699	TGTCGG	699	704	-	0.000195	TGTCGG
arahy.0J3BLQ	TGTCGG	522	527	+	0.000195	tgtcgg
arahy.0J6FIX	DR5	1368	1382	+	3.93e-05	tgtctcgtcgccgtc
arahy.0J95T4	TGTCGG	1758	1763	-	0.000195	TGTCGG
arahy.0J9UUM	DR5	302	316	+	8.3e-05	tgtcgcatctgagtc
arahy.0J9UUM	TGTCGG	317	322	+	0.000195	tgtcgg
arahy.0JB8QE	TGTCGG	408	413	-	0.000195	TGTCGG
arahy.0JB8QE	IR8	1831	1850	+	1.27e-05	tgtccccttcaaaaatgaca
arahy.0JCU38	DR5	1085	1099	+	1.32e-05	tgtcacactattgtc
arahy.0JH0K6	TGTCGG	204	209	+	0.000195	tgtcgg
arahy.0JHG5Q	TGTCGG	502	507	+	0.000195	tgtcgg
arahy.0JIR1Z	TGTCGG	1003	1008	+	0.000195	tgtcgg
arahy.0K0RUT	TGTCGG	531	536	+	0.000195	tgtcgg
arahy.0K0RUT	TGTCGG	836	841	+	0.000195	tgtcgg
arahy.0K7LQ1	TGTCGG	31	36	-	0.000195	TGTCGG
arahy.0K7LQ1	TGTCGG	198	203	-	0.000195	TGTCGG
arahy.0KD7N0	TGTCGG	451	456	-	0.000195	TGTCGG
arahy.0KE6L8	TGTCGG	1730	1735	-	0.000195	TGTCGG
arahy.0KII0J	TGTCGG	1712	1717	-	0.000195	TGTCGG
arahy.0KJ6B5	TGTCGG	1138	1143	-	0.000195	TGTCGG
arahy.0KSV0I	TGTCGG	284	289	-	0.000195	TGTCGG
arahy.0KX8XR	TGTCGG	498	503	+	0.000195	tgtcgg
arahy.0KX8XR	TGTCGG	518	523	-	0.000195	TGTCGG
arahy.0KZ8F2	TGTCGG	579	584	+	0.000195	tgtcgg
arahy.0L2UMW	TGTCGG	1031	1036	-	0.000195	TGTCGG
arahy.0L2UMW	DR5	1353	1367	-	5.78e-06	TGTCCAAACCGTGTC
arahy.0L2UMW	IR8	1407	1426	+	6.98e-06	tgtccgaaatgtgtccgaca
arahy.0L2UMW	TGTCGG	1421	1426	-	0.000195	TGTCGG
arahy.0L53E3	TGTCGG	19	24	-	0.000195	TGTCGG
arahy.0L7215	IR8	1503	1522	+	1.46e-05	tgtcttagagatattagaca
arahy.0L7215	DR5	1790	1804	+	8.3e-05	tgtcaccgacatgac
arahy.0L7215	DR5	1791	1805	-	8.3e-05	TGTCATGTCGGTGAC
arahy.0L7215	TGTCGG	1795	1800	-	0.000195	TGTCGG
arahy.0L9SJ6	DR5	1401	1415	-	1.45e-05	TGTCTTCTTTTTGTC
arahy.0L9SJ6	IR8	1956	1975	-	6.27e-05	TGTCGCTGGAGGAGATGTCA
arahy.0LE9N4	TGTCGG	467	472	-	0.000195	TGTCGG
arahy.0LGZ52	TGTCGG	1146	1151	-	0.000195	TGTCGG
arahy.0LGZ52	TGTCGG	1507	1512	-	0.000195	TGTCGG
arahy.0LGZ52	IR8	1613	1632	-	3.95e-05	TGTCGCCGTCGACGGAGAAA
arahy.0LI3ZC	IR8	1462	1481	-	3.38e-05	TGTCGCGGTTATCCCGGACT
arahy.0LT2FK	TGTCGG	1308	1313	-	0.000195	TGTCGG
arahy.0LT2FK	TGTCGG	1638	1643	-	0.000195	TGTCGG
arahy.0M132R	IR8	1528	1547	+	7.82e-05	tgtccacatggggagcaaca
arahy.0M18UD	TGTCGG	1895	1900	-	0.000195	TGTCGG
arahy.0M1DUZ	IR8	532	551	+	3.86e-06	tgtcttggatggcagggaca
arahy.0M27V0	DR5	1284	1298	-	1.01e-05	TGTCTGCTTGTTGTC
arahy.0M423A	TGTCGG	1726	1731	-	0.000195	TGTCGG
arahy.0M4NF4	DR5	1928	1942	+	8.3e-05	tgtcttcacgctgcc
arahy.0M4NF4	TGTCGG	1992	1997	-	0.000195	TGTCGG
arahy.0M52J5	TGTCGG	1207	1212	+	0.000195	tgtcgg
arahy.0M5HS4	TGTCGG	678	683	+	0.000195	tgtcgg
arahy.0M5HS4	TGTCGG	1165	1170	+	0.000195	tgtcgg
arahy.0M6NCC	IR8	1232	1251	-	6.27e-05	TGTCACACTCGAAGGGGACT
arahy.0M6VMZ	TGTCGG	513	518	+	0.000195	tgtcgg
arahy.0MK326	DR5	66	80	-	8.3e-05	TGTCCCCCTTAGGTC
arahy.0MS3JL	DR5	353	367	+	8.3e-05	tgtcgatgtgctgcc
arahy.0MT9NG	TGTCGG	896	901	+	0.000195	tgtcgg
arahy.0N0LPX	DR5	1826	1840	+	3.93e-05	tgtcgccttgccgtc
arahy.0N3F9M	DR5	1936	1950	+	3.93e-05	tgtctcctccctgcc
arahy.0N5IZC	TGTCGG	103	108	-	0.000195	TGTCGG
arahy.0N71ZE	DR5	394	408	-	1.01e-05	TGTCTCTTCCTTGTC
arahy.0N85F7	IR8	662	681	-	2.05e-05	TGTCGTCGGGTCGGCTGACC
arahy.0N86HX	DR5	1678	1692	-	1.45e-05	TGTCTATATGATGTC
arahy.0N8L69	TGTCGG	1626	1631	+	0.000195	tgtcgg
arahy.0N8L69	DR5	1640	1654	-	8.3e-05	TGTCTGACAGGTGAC
arahy.0NB9P2	TGTCGG	1824	1829	-	0.000195	TGTCGG
arahy.0NDU7B	TGTCGG	519	524	+	0.000195	tgtcgg
arahy.0NDU7B	TGTCGG	1238	1243	+	0.000195	tgtcgg
arahy.0NF80D	IR8	149	168	-	6.27e-05	TGTCCTGTGGCTTTCGGTCA
arahy.0NG64P	TGTCGG	159	164	+	0.000195	tgtcgg
arahy.0NID34	IR8	281	300	+	3.95e-05	tgtcgccgtcactggcgaga
arahy.0NLM3R	DR5	1471	1485	+	2.26e-06	tgtcgcagacctgtc
arahy.0NM8ER	TGTCGG	333	338	+	0.000195	tgtcgg
arahy.0NM8ER	TGTCGG	383	388	-	0.000195	TGTCGG
arahy.0NU1GV	TGTCGG	1970	1975	+	0.000195	tgtcgg
arahy.0NW2H0	TGTCGG	453	458	+	0.000195	tgtcgg
arahy.0NW2H0	DR5	833	847	-	8.3e-05	TGTCCCGTATCTGGC
arahy.0NW365	TGTCGG	519	524	+	0.000195	tgtcgg
arahy.0NW365	DR5	550	564	-	2.26e-06	TGTCGGACGAGTGTC
arahy.0NW365	TGTCGG	559	564	-	0.000195	TGTCGG
arahy.0P0L33	TGTCGG	813	818	-	0.000195	TGTCGG
arahy.0P3KCT	TGTCGG	206	211	+	0.000195	tgtcgg
arahy.0P4KYJ	TGTCGG	845	850	+	0.000195	tgtcgg
arahy.0P59UU	DR5	653	667	-	2.03e-05	TGTCGCCGCCAAGTC
arahy.0P66MH	IR8	547	566	-	6.27e-05	TGTCCGAGCTCTCTCTGTCA
arahy.0P9EHV	TGTCGG	72	77	-	0.000195	TGTCGG
arahy.0P9V0B	TGTCGG	1181	1186	+	0.000195	tgtcgg
arahy.0P9V0B	IR8	1490	1509	+	6.27e-05	tgtcgggattgccaaggact
arahy.0PC09D	DR5	692	706	+	8.3e-05	tgtccttacggagtc
arahy.0PS9LV	TGTCGG	1169	1174	+	0.000195	tgtcgg
arahy.0PS9LV	TGTCGG	1453	1458	+	0.000195	tgtcgg
arahy.0PVT6F	DR5	846	860	+	1.45e-05	tgtctatgttatgtc
arahy.0PYI42	DR5	322	336	-	1.01e-05	TGTCCCGTTAATGTC
arahy.0PYI42	TGTCGG	1436	1441	-	0.000195	TGTCGG
arahy.0PYI42	TGTCGG	1449	1454	+	0.000195	tgtcgg
arahy.0Q0EMW	DR5	435	449	+	4.59e-05	tgtcgccacgctttc
arahy.0Q2QZQ	TGTCGG	56	61	+	0.000195	tgtcgg
arahy.0Q2QZQ	TGTCGG	650	655	-	0.000195	TGTCGG
arahy.0Q5JCD	TGTCGG	1941	1946	-	0.000195	TGTCGG
arahy.0Q8MRK	DR5	343	357	-	8.3e-05	TGTCTTCCGTGTGAC
arahy.0QBZ7D	DR5	1708	1722	-	3.93e-05	TGTCCCAGTGGGGTC
arahy.0QC0PL	TGTCGG	465	470	+	0.000195	tgtcgg
arahy.0QCF99	DR5	689	703	+	1.45e-05	tgtcttttgtttgtc
arahy.0QCF99	TGTCGG	1271	1276	-	0.000195	TGTCGG
arahy.0QJS0E	DR5	897	911	-	4.59e-05	TGTCAGGGGCGTTTC
arahy.0QJS0E	TGTCGG	1441	1446	+	0.000195	tgtcgg
arahy.0QP2LE	IR8	1568	1587	-	7.82e-05	TGTCACCTCACCGACCGAAA
arahy.0QS93M	TGTCGG	339	344	+	0.000195	tgtcgg
arahy.0QS93M	DR5	378	392	-	2.26e-06	TGTCGGACGAGTGTC
arahy.0QS93M	TGTCGG	387	392	-	0.000195	TGTCGG
arahy.0QS93M	IR8	444	463	-	3.38e-05	TGTCCGGGCTGTGTCTGACT
arahy.0QS93M	DR5	449	463	-	5.3e-07	TGTCCGGGCTGTGTC
arahy.0QS93M	DR5	460	474	-	5.3e-07	TGTCTGGGCCGTGTC
arahy.0QS9SD	TGTCGG	1564	1569	-	0.000195	TGTCGG
arahy.0QS9SD	TGTCGG	1663	1668	-	0.000195	TGTCGG
arahy.0R09FV	TGTCGG	172	177	-	0.000195	TGTCGG
arahy.0R09FV	TGTCGG	271	276	-	0.000195	TGTCGG
arahy.0R09FV	TGTCGG	1062	1067	+	0.000195	tgtcgg
arahy.0R09FV	TGTCGG	1892	1897	-	0.000195	TGTCGG
arahy.0R23JB	TGTCGG	979	984	-	0.000195	TGTCGG
arahy.0R23JB	IR8	1920	1939	+	3.38e-05	tgtcgctcgctcccttgcca
arahy.0R3YHS	TGTCGG	1229	1234	-	0.000195	TGTCGG
arahy.0R3YHS	DR5	1284	1298	+	2.26e-06	tgtcaccccgttgtc
arahy.0R479N	TGTCGG	101	106	-	0.000195	TGTCGG
arahy.0R4JGR	TGTCGG	1182	1187	-	0.000195	TGTCGG
arahy.0R6TRT	DR5	1512	1526	+	8.3e-05	tgtctcgtctgggtc
arahy.0R76NZ	TGTCGG	1961	1966	+	0.000195	tgtcgg
arahy.0RA7LN	TGTCGG	1314	1319	-	0.000195	TGTCGG
arahy.0RFD3A	TGTCGG	464	469	+	0.000195	tgtcgg
arahy.0RL0PX	IR8	772	791	+	1.27e-05	tgtcgatatgattccagaca
arahy.0RL0PX	TGTCGG	1639	1644	-	0.000195	TGTCGG
arahy.0RV7R4	TGTCGG	384	389	+	0.000195	tgtcgg
arahy.0RWW50	DR5	1039	1053	+	1.45e-05	tgtctattaagtgtc
arahy.0RWW50	IR8	1084	1103	+	1.27e-05	tgtccacatttgttgtgaca
arahy.0S2PTK	IR8	96	115	-	6.27e-05	TGTCGTCACGAACGACGCCA
arahy.0S4LAK	IR8	416	435	+	6.27e-05	tgtctaggcctgccatgact
arahy.0S64XP	DR5	995	1009	+	5.3e-07	tgtcgcccctctgtc
arahy.0S8C0Z	TGTCGG	422	427	-	0.000195	TGTCGG
arahy.0S8C0Z	DR5	1259	1273	-	1.32e-05	TGTCTAAAGCATGTC
arahy.0S8C0Z	TGTCGG	1418	1423	-	0.000195	TGTCGG
arahy.0SAP8J	TGTCGG	667	672	+	0.000195	tgtcgg
arahy.0SG038	TGTCGG	309	314	-	0.000195	TGTCGG
arahy.0SIM4H	TGTCGG	438	443	-	0.000195	TGTCGG
arahy.0SIM4H	DR5	1761	1775	-	2.26e-06	TGTCGTCCACGTGTC
arahy.0SK6AQ	DR5	234	248	+	1.32e-05	tgtccaagtaatgtc
arahy.0SK6AQ	IR8	245	264	+	7.82e-05	tgtcgggagtgggtaggaaa
arahy.0SW4QZ	TGTCGG	162	167	+	0.000195	tgtcgg
arahy.0SW4QZ	TGTCGG	290	295	+	0.000195	tgtcgg
arahy.0T2LLH	TGTCGG	876	881	-	0.000195	TGTCGG
arahy.0TB3XB	IR8	1214	1233	+	1.27e-05	tgtcggacatattttggaca
arahy.0TB3XB	DR5	1219	1233	-	1.45e-05	TGTCCAAAATATGTC
arahy.0TB3XB	TGTCGG	1243	1248	-	0.000195	TGTCGG
arahy.0TB3XB	DR5	1245	1259	-	5.78e-06	TGTCGAACGAGTGTC
arahy.0TB3XB	IR8	1309	1328	-	7.82e-05	TGTCCAGGCGTGTTCGGAGA
arahy.0TB3XB	TGTCGG	1656	1661	+	0.000195	tgtcgg
arahy.0TH4I1	TGTCGG	1073	1078	-	0.000195	TGTCGG
arahy.0TL3A9	DR5	1921	1935	+	8.3e-05	tgtctgacgacggtc
arahy.0TP0XX	IR8	263	282	-	7.82e-05	TGTCTCCATGCCCCAGGAGA
arahy.0TS7M9	TGTCGG	953	958	+	0.000195	tgtcgg
arahy.0TX68Y	DR5	1644	1658	+	4.59e-05	tgtccagcgcgtgta
arahy.0TY6P3	IR8	765	784	+	7.82e-05	tgtcgagggagccagtgaga
arahy.0TY6P3	IR8	1389	1408	+	6.27e-05	tgtcaccgacggagaagtca
arahy.0U1JLE	TGTCGG	431	436	+	0.000195	tgtcgg
arahy.0U4Z5X	DR5	585	599	+	1.32e-05	tgtcctcatattgtc
arahy.0U56NT	TGTCGG	92	97	+	0.000195	tgtcgg
arahy.0U56NT	TGTCGG	305	310	+	0.000195	tgtcgg
arahy.0U5M9Z	TGTCGG	489	494	+	0.000195	tgtcgg
arahy.0U64IK	TGTCGG	1214	1219	-	0.000195	TGTCGG
arahy.0U7B25	TGTCGG	777	782	-	0.000195	TGTCGG
arahy.0U8Z8Z	TGTCGG	1782	1787	+	0.000195	tgtcgg
arahy.0UCE1L	TGTCGG	1949	1954	-	0.000195	TGTCGG
arahy.0UF999	TGTCGG	1356	1361	-	0.000195	TGTCGG
arahy.0UIU5S	TGTCGG	42	47	-	0.000195	TGTCGG
arahy.0UIU5S	TGTCGG	182	187	-	0.000195	TGTCGG
arahy.0UK4JA	IR8	670	689	-	3.95e-05	TGTCCCCCTCCCCTTCAACA
arahy.0UM6RI	TGTCGG	925	930	+	0.000195	tgtcgg
arahy.0UPE7W	IR8	77	96	+	1.27e-05	tgtcgtcttgtaagaagaca
arahy.0UPN1V	DR5	388	402	+	8.3e-05	tgtctcacccttgac
arahy.0UU0DW	TGTCGG	102	107	-	0.000195	TGTCGG
arahy.0UWS9P	TGTCGG	1328	1333	-	0.000195	TGTCGG
arahy.0UXM82	TGTCGG	1260	1265	-	0.000195	TGTCGG
arahy.0UXM82	TGTCGG	1472	1477	-	0.000195	TGTCGG
arahy.0V1DCJ	TGTCGG	1983	1988	+	0.000195	tgtcgg
arahy.0V448S	TGTCGG	1241	1246	+	0.000195	tgtcgg
arahy.0V66HY	TGTCGG	513	518	-	0.000195	TGTCGG
arahy.0V6XPG	TGTCGG	18	23	+	0.000195	tgtcgg
arahy.0VC4NW	DR5	459	473	+	1.01e-05	tgtcacttgcttgtc
arahy.0VJ7W8	TGTCGG	1643	1648	-	0.000195	TGTCGG
arahy.0VLU0L	TGTCGG	177	182	+	0.000195	tgtcgg
arahy.0VLU0L	DR5	1930	1944	+	8.3e-05	tgtcactcccatgac
arahy.0VM956	TGTCGG	1628	1633	+	0.000195	tgtcgg
arahy.0VM956	DR5	1724	1738	+	4.59e-05	tgtcgccgtcgtctc
arahy.0VW0E7	TGTCGG	1412	1417	-	0.000195	TGTCGG
arahy.0VX8XK	DR5	645	659	+	8.3e-05	tgtcactgacctgcc
arahy.0W0WAG	TGTCGG	1340	1345	+	0.000195	tgtcgg
arahy.0W2QGA	DR5	265	279	-	2.1e-05	TGTCCCGCCCCTGTT
arahy.0W2QGA	TGTCGG	952	957	+	0.000195	tgtcgg
arahy.0W8RKK	TGTCGG	257	262	-	0.000195	TGTCGG
arahy.0WAD2K	TGTCGG	1090	1095	-	0.000195	TGTCGG
arahy.0WAQ9K	TGTCGG	1576	1581	-	0.000195	TGTCGG
arahy.0WB72Y	TGTCGG	1943	1948	-	0.000195	TGTCGG
arahy.0WCZ1V	TGTCGG	697	702	-	0.000195	TGTCGG
arahy.0WG7ZM	DR5	966	980	+	1.47e-05	tgtcataataatgtc
arahy.0WJ8WI	TGTCGG	1419	1424	-	0.000195	TGTCGG
arahy.0WKU4E	TGTCGG	144	149	-	0.000195	TGTCGG
arahy.0WKU4E	DR5	427	441	+	8.3e-05	tgtcttcgtccggtc
arahy.0WQ0Q9	TGTCGG	1533	1538	+	0.000195	tgtcgg
arahy.0WRQ79	TGTCGG	219	224	+	0.000195	tgtcgg
arahy.0WRQ79	TGTCGG	971	976	+	0.000195	tgtcgg
arahy.0WUB70	DR5	260	274	+	8.3e-05	tgtctcctcaccgtc
arahy.0X3R4P	TGTCGG	383	388	-	0.000195	TGTCGG
arahy.0X3R4P	TGTCGG	560	565	-	0.000195	TGTCGG
arahy.0X3R4P	TGTCGG	613	618	+	0.000195	tgtcgg
arahy.0X8JA4	TGTCGG	1618	1623	-	0.000195	TGTCGG
arahy.0X8X9Q	IR8	634	653	+	1.41e-05	tgtcctaacagtaaatgaca
arahy.0X91AB	TGTCGG	1683	1688	-	0.000195	TGTCGG
arahy.0X9YMY	DR5	402	416	-	8.3e-05	TGTCGTACCGTTGAC
arahy.0X9YMY	TGTCGG	946	951	+	0.000195	tgtcgg
arahy.0XA80Z	TGTCGG	569	574	+	0.000195	tgtcgg
arahy.0XA80Z	TGTCGG	588	593	-	0.000195	TGTCGG
arahy.0XA80Z	TGTCGG	797	802	+	0.000195	tgtcgg
arahy.0XAE67	TGTCGG	63	68	+	0.000195	tgtcgg
arahy.0XAE67	TGTCGG	245	250	+	0.000195	tgtcgg
arahy.0XE69C	TGTCGG	174	179	-	0.000195	TGTCGG
arahy.0XLH38	TGTCGG	523	528	+	0.000195	tgtcgg
arahy.0XLH38	TGTCGG	1395	1400	-	0.000195	TGTCGG
arahy.0XLT46	TGTCGG	435	440	+	0.000195	tgtcgg
arahy.0XRW6T	TGTCGG	887	892	-	0.000195	TGTCGG
arahy.0XTL3F	IR8	303	322	+	1.41e-05	tgtctaaaatgtgtgtgaca
arahy.0XZV5D	TGTCGG	362	367	+	0.000195	tgtcgg
arahy.0XZV5D	IR8	690	709	+	1.48e-05	tgtcgccgccgctcgcgtca
arahy.0Y1PWL	IR8	1039	1058	+	2.05e-05	tgtcggcaaggggggagact
arahy.0Y1PWL	TGTCGG	1176	1181	-	0.000195	TGTCGG
arahy.0Y36M4	DR5	1738	1752	-	1.32e-05	TGTCTTCCATTTGTC
arahy.0Y513H	TGTCGG	1191	1196	+	0.000195	tgtcgg
arahy.0Y53Q4	IR8	1574	1593	-	7.82e-05	TGTCGGGATATGGGCGGAGA
arahy.0Y53Q4	TGTCGG	1588	1593	-	0.000195	TGTCGG
arahy.0Y6UED	TGTCGG	75	80	-	0.000195	TGTCGG
arahy.0Y9TID	DR5	407	421	-	5.78e-06	TGTCATCGCGATGTC
arahy.0YA8SQ	TGTCGG	1617	1622	-	0.000195	TGTCGG
arahy.0YCB9L	DR5	725	739	-	3.93e-05	TGTCCTCTGCGTGAC
arahy.0YI8WX	DR5	1031	1045	+	1.01e-05	tgtctgttgactgtc
arahy.0YQ56L	TGTCGG	1981	1986	+	0.000195	tgtcgg
arahy.0YZ2U7	DR5	1226	1240	-	2.03e-05	TGTCCGTCCGCCGTC
arahy.0YZ2U7	TGTCGG	1623	1628	+	0.000195	tgtcgg
arahy.0Z2KWF	IR8	1552	1571	+	6.27e-05	tgtcacgatgaagcccgtca
arahy.0Z2KWF	TGTCGG	1767	1772	+	0.000195	tgtcgg
arahy.0Z44XW	TGTCGG	48	53	-	0.000195	TGTCGG
arahy.0Z8AMS	TGTCGG	864	869	+	0.000195	tgtcgg
arahy.0Z8AMS	TGTCGG	1777	1782	-	0.000195	TGTCGG
arahy.0ZCW7G	TGTCGG	1059	1064	+	0.000195	tgtcgg
arahy.0ZCW7G	TGTCGG	1113	1118	+	0.000195	tgtcgg
arahy.0ZFN4L	TGTCGG	1341	1346	-	0.000195	TGTCGG
arahy.0ZGE19	DR5	794	808	-	2.03e-05	TGTCGCCTCCCCGTC
arahy.0ZGE19	TGTCGG	982	987	-	0.000195	TGTCGG
arahy.0ZGI27	DR5	1601	1615	+	1.32e-05	tgtctatagcatgtc
arahy.0ZTH3B	TGTCGG	807	812	+	0.000195	tgtcgg
arahy.0ZTH3B	TGTCGG	1839	1844	+	0.000195	tgtcgg
arahy.0ZUA96	TGTCGG	792	797	-	0.000195	TGTCGG
arahy.0ZVB8T	DR5	151	165	+	1.47e-05	tgtcaaatatatgtc
arahy.1026BX	TGTCGG	1006	1011	+	0.000195	tgtcgg
arahy.103L73	DR5	415	429	+	8.3e-05	tgtcgcgtgaacgtc
arahy.105TUT	TGTCGG	904	909	-	0.000195	TGTCGG
arahy.106C79	DR5	1162	1176	-	1.32e-05	TGTCAGTTTTCTGTC
arahy.106C79	TGTCGG	1818	1823	-	0.000195	TGTCGG
arahy.1078FM	TGTCGG	1630	1635	-	0.000195	TGTCGG
arahy.107ZNT	DR5	1202	1216	+	8.3e-05	tgtctctcccaagtc
arahy.10EXD2	TGTCGG	869	874	+	0.000195	tgtcgg
arahy.10EZJ8	DR5	1436	1450	-	1.01e-05	TGTCTGTTGTGTGTC
arahy.10FEKD	TGTCGG	678	683	-	0.000195	TGTCGG
arahy.10H3D3	IR8	535	554	-	6.27e-05	TGTCTACTTTGCCGCCGTCA
arahy.10H3D3	TGTCGG	1489	1494	+	0.000195	tgtcgg
arahy.10HX0B	TGTCGG	220	225	-	0.000195	TGTCGG
arahy.10HX0B	TGTCGG	911	916	+	0.000195	tgtcgg
arahy.10LG66	IR8	524	543	-	6.27e-05	TGTCTCCCCTCTCAACGACT
arahy.10NZ15	TGTCGG	739	744	-	0.000195	TGTCGG
arahy.10QHSJ	TGTCGG	1164	1169	+	0.000195	tgtcgg
arahy.10QJ8K	TGTCGG	469	474	-	0.000195	TGTCGG
arahy.10U3ER	IR8	1872	1891	+	1.41e-05	tgtctagtttgtaacagaca
arahy.10U3ER	IR8	1934	1953	+	1.27e-05	tgtcttaaaagacgacgaca
arahy.10U64H	TGTCGG	1391	1396	-	0.000195	TGTCGG
arahy.10WK34	IR8	678	697	+	1.41e-05	tgtcaaagcagaaaatgaca
arahy.10WK34	TGTCGG	1685	1690	-	0.000195	TGTCGG
arahy.10WMUN	TGTCGG	1629	1634	-	0.000195	TGTCGG
arahy.10ZGUJ	IR8	352	371	+	1.41e-05	tgtctagcctaattttgaca
arahy.10ZGUJ	TGTCGG	679	684	+	0.000195	tgtcgg
arahy.110YWB	DR5	579	593	-	1.45e-05	TGTCTACAAAATGTC
arahy.114EL0	DR5	726	740	-	5.78e-06	TGTCACACCGTTGTC
arahy.115BTG	IR8	1805	1824	+	1.59e-05	tgtcgccgccgacagggact
arahy.115BTG	TGTCGG	1813	1818	-	0.000195	TGTCGG
arahy.11BQ2X	TGTCGG	833	838	-	0.000195	TGTCGG
arahy.11C4G0	TGTCGG	784	789	-	0.000195	TGTCGG
arahy.11CB4V	DR5	1127	1141	-	8.3e-05	TGTCGCCAGAAGGTC
arahy.11D7LJ	IR8	1392	1411	+	7.82e-05	tgtccacatggggagcaaca
arahy.11DKXG	DR5	379	393	+	1.45e-05	tgtctttcttttgtc
arahy.11DKXG	DR5	980	994	+	8.3e-05	tgtctgtgctgtgac
arahy.11ED70	TGTCGG	1227	1232	+	0.000195	tgtcgg
arahy.11EUX6	TGTCGG	1365	1370	+	0.000195	tgtcgg
arahy.11EUX6	DR5	1514	1528	+	1.47e-05	tgtcttatttttgtc
arahy.11FR17	TGTCGG	331	336	-	0.000195	TGTCGG
arahy.11FR17	TGTCGG	397	402	+	0.000195	tgtcgg
arahy.11GRU6	TGTCGG	1360	1365	+	0.000195	tgtcgg
arahy.11HLTU	DR5	1271	1285	+	1.45e-05	tgtctcaattttgtc
arahy.11HTNE	TGTCGG	108	113	+	0.000195	tgtcgg
arahy.11KM4W	TGTCGG	715	720	-	0.000195	TGTCGG
arahy.11LA0C	DR5	178	192	+	1.45e-05	tgtcttatgtttgtc
arahy.11LC84	TGTCGG	1352	1357	+	0.000195	tgtcgg
arahy.11LC84	TGTCGG	1539	1544	-	0.000195	TGTCGG
arahy.11LFFZ	TGTCGG	1873	1878	+	0.000195	tgtcgg
arahy.11MAGF	TGTCGG	779	784	-	0.000195	TGTCGG
arahy.11RP3X	TGTCGG	764	769	+	0.000195	tgtcgg
arahy.11SE8F	TGTCGG	995	1000	-	0.000195	TGTCGG
arahy.11TW0N	TGTCGG	1655	1660	+	0.000195	tgtcgg
arahy.11YZMF	TGTCGG	51	56	+	0.000195	tgtcgg
arahy.11YZMF	TGTCGG	148	153	+	0.000195	tgtcgg
arahy.11YZMF	TGTCGG	192	197	+	0.000195	tgtcgg
arahy.11ZMB3	TGTCGG	912	917	+	0.000195	tgtcgg
arahy.122VE1	IR8	856	875	+	1.47e-05	tgtctaaaatatattcgaca
arahy.122XK3	TGTCGG	766	771	+	0.000195	tgtcgg
arahy.1233S2	TGTCGG	1123	1128	-	0.000195	TGTCGG
arahy.1233S2	TGTCGG	1981	1986	-	0.000195	TGTCGG
arahy.12347Q	IR8	828	847	+	1.27e-05	tgtccaaaatgtgtctgaca
arahy.124K07	TGTCGG	204	209	+	0.000195	tgtcgg
arahy.12746V	IR8	1028	1047	+	1.27e-05	tgtcctaatgactttggaca
arahy.12AD17	IR8	1653	1672	-	2.05e-05	TGTCTTGGCCGGTGCCGACG
arahy.12AFKW	TGTCGG	1155	1160	+	0.000195	tgtcgg
arahy.12AFKW	IR8	1161	1180	+	1.41e-05	tgtcaaacaaaactgtgaca
arahy.12CJ0T	DR5	463	477	+	1.47e-05	tgtcttaattatgtc
arahy.12DG6R	DR5	1212	1226	-	1.01e-05	TGTCAGCAACTTGTC
arahy.12F6XV	TGTCGG	1564	1569	-	0.000195	TGTCGG
arahy.12ISLR	TGTCGG	326	331	-	0.000195	TGTCGG
arahy.12NZ62	TGTCGG	1550	1555	+	0.000195	tgtcgg
arahy.12R3BY	TGTCGG	693	698	-	0.000195	TGTCGG
arahy.12RI9F	IR8	192	211	-	3.95e-05	TGTCAGAGGTGGGCCCTACA
arahy.12W07B	TGTCGG	221	226	+	0.000195	tgtcgg
arahy.12XZMQ	IR8	1342	1361	+	1.41e-05	tgtcttttacatctgagaca
arahy.131LTR	DR5	1232	1246	+	1.45e-05	tgtcaacttattgtc
arahy.133YU3	TGTCGG	338	343	-	0.000195	TGTCGG
arahy.133YU3	TGTCGG	1840	1845	+	0.000195	tgtcgg
arahy.133ZSG	IR8	1601	1620	+	3.86e-06	tgtccactcagagtgggaca
arahy.1348G9	TGTCGG	751	756	+	0.000195	tgtcgg
arahy.1348G9	DR5	775	789	+	8.3e-05	tgtcttgtcgccgtc
arahy.1348G9	DR5	780	794	+	4.59e-05	tgtcgccgtcgtctc
arahy.138YHT	IR8	91	110	-	6.27e-05	TGTCGCAGCCACTACTGTCA
arahy.138YHT	DR5	462	476	+	1.45e-05	tgtccataaaatgtc
arahy.13D9QD	TGTCGG	1363	1368	+	0.000195	tgtcgg
arahy.13FT9I	IR8	1473	1492	-	2.05e-05	TGTCCGGGACGGACACGACT
arahy.13J4KN	TGTCGG	460	465	+	0.000195	tgtcgg
arahy.13J4KN	DR5	713	727	+	1.01e-05	tgtcttctctgtgtc
arahy.13JG3Z	TGTCGG	57	62	-	0.000195	TGTCGG
arahy.13JYDQ	TGTCGG	578	583	+	0.000195	tgtcgg
arahy.13JYDQ	DR5	713	727	+	2.26e-06	tgtcgtcgtcgtgtc
arahy.13KX0I	DR5	1746	1760	+	8.3e-05	tgtcgagagagggtc
arahy.13LUN9	TGTCGG	1001	1006	-	0.000195	TGTCGG
arahy.13MW22	TGTCGG	478	483	-	0.000195	TGTCGG
arahy.13S01Z	TGTCGG	155	160	+	0.000195	tgtcgg
arahy.13T4D1	TGTCGG	1280	1285	+	0.000195	tgtcgg
arahy.13W9YS	IR8	1766	1785	+	1.46e-05	tgtcatatacaaacaagaca
arahy.13XSJR	TGTCGG	830	835	+	0.000195	tgtcgg
arahy.13XSJR	DR5	1403	1417	-	1.45e-05	TGTCTTTTGTTTGTC
arahy.13YRQ9	DR5	287	301	-	5.78e-06	TGTCTCGTCCATGTC
arahy.13YRQ9	TGTCGG	385	390	+	0.000195	tgtcgg
arahy.13YW1E	TGTCGG	891	896	-	0.000195	TGTCGG
arahy.13YW1E	DR5	923	937	+	3.93e-05	tgtcgtgccactgcc
arahy.13YWQX	TGTCGG	490	495	-	0.000195	TGTCGG
arahy.13ZUHI	TGTCGG	905	910	-	0.000195	TGTCGG
arahy.145GHR	IR8	1498	1517	+	1.27e-05	tgtctggcctaattttgaca
arahy.145JCZ	IR8	157	176	+	2.19e-05	tgtcgcgcagagcgccgaga
arahy.145JCZ	DR5	1921	1935	+	8.3e-05	tgtctcacgacggtc
arahy.1490SB	TGTCGG	1054	1059	-	0.000195	TGTCGG
arahy.14AZRF	TGTCGG	64	69	-	0.000195	TGTCGG
arahy.14AZRF	TGTCGG	92	97	-	0.000195	TGTCGG
arahy.14B96B	TGTCGG	1233	1238	+	0.000195	tgtcgg
arahy.14BCP7	TGTCGG	808	813	+	0.000195	tgtcgg
arahy.14DQKS	TGTCGG	406	411	-	0.000195	TGTCGG
arahy.14DVUV	TGTCGG	194	199	-	0.000195	TGTCGG
arahy.14DVUV	DR5	294	308	-	1.45e-05	TGTCTTAACTTTGTC
arahy.14EEYB	TGTCGG	987	992	-	0.000195	TGTCGG
arahy.14EYW3	TGTCGG	31	36	-	0.000195	TGTCGG
arahy.14GY92	IR8	779	798	-	6.27e-05	TGTCCGACAGGTGTACGACG
arahy.14GY92	TGTCGG	790	795	+	0.000195	tgtcgg
arahy.14I9QE	DR5	554	568	-	5.78e-06	TGTCTCACCACTGTC
arahy.14I9QE	TGTCGG	1233	1238	-	0.000195	TGTCGG
arahy.14I9QE	TGTCGG	1251	1256	-	0.000195	TGTCGG
arahy.14JQ9R	IR8	1930	1949	+	6.98e-06	tgtcaagggcgaagaagaca
arahy.14M6HG	TGTCGG	286	291	-	0.000195	TGTCGG
arahy.14P56I	TGTCGG	123	128	+	0.000195	tgtcgg
arahy.14QLMC	TGTCGG	108	113	-	0.000195	TGTCGG
arahy.14QNZ5	TGTCGG	952	957	-	0.000195	TGTCGG
arahy.14Z8E4	DR5	1588	1602	-	5.3e-07	TGTCCGCGGGTTGTC
arahy.151SSK	TGTCGG	1029	1034	+	0.000195	tgtcgg
arahy.157ZG7	IR8	661	680	+	3.38e-05	tgtctcccaccccgtagcca
arahy.158GZX	IR8	1076	1095	+	3.95e-05	tgtcgcgccggctttctaca
arahy.158GZX	TGTCGG	1503	1508	+	0.000195	tgtcgg
arahy.158PZX	TGTCGG	1613	1618	-	0.000195	TGTCGG
arahy.158UBA	TGTCGG	661	666	+	0.000195	tgtcgg
arahy.158UBA	TGTCGG	1752	1757	-	0.000195	TGTCGG
arahy.15A7AE	TGTCGG	133	138	-	0.000195	TGTCGG
arahy.15A7AE	DR5	499	513	+	1.32e-05	tgtctaagatgtgtc
arahy.15AHFL	TGTCGG	426	431	+	0.000195	tgtcgg
arahy.15BRBP	TGTCGG	529	534	+	0.000195	tgtcgg
arahy.15GK1E	TGTCGG	871	876	+	0.000195	tgtcgg
arahy.15GK1E	TGTCGG	1039	1044	+	0.000195	tgtcgg
arahy.15IZES	IR8	552	571	-	7.82e-05	TGTCGGCCAGCGACAAGAAA
arahy.15IZES	TGTCGG	566	571	-	0.000195	TGTCGG
arahy.15IZES	IR8	1606	1625	+	6.27e-05	tgtccctctctgccttgcca
arahy.15JPRS	IR8	1635	1654	+	1.41e-05	tgtcacattactctttgaca
arahy.15KB0L	TGTCGG	295	300	+	0.000195	tgtcgg
arahy.15KR3N	TGTCGG	986	991	-	0.000195	TGTCGG
arahy.15KR3N	TGTCGG	1161	1166	-	0.000195	TGTCGG
arahy.15M9SP	TGTCGG	1275	1280	+	0.000195	tgtcgg
arahy.15M9UK	TGTCGG	271	276	+	0.000195	tgtcgg
arahy.15MU7G	TGTCGG	1582	1587	-	0.000195	TGTCGG
arahy.15NGKM	DR5	937	951	-	8.3e-05	TGTCCACACCATGCC
arahy.15P38C	IR8	20	39	-	7.82e-05	TGTCGCTGACGTGGCACACA
arahy.15P38C	DR5	25	39	-	3.93e-05	TGTCGCTGACGTGGC
arahy.15UQUL	TGTCGG	717	722	-	0.000195	TGTCGG
arahy.15VPYU	TGTCGG	1491	1496	-	0.000195	TGTCGG
arahy.162XKN	TGTCGG	1239	1244	+	0.000195	tgtcgg
arahy.1645LU	IR8	1644	1663	+	7.82e-05	tgtcggagctgcaggagaga
arahy.164QK4	TGTCGG	1180	1185	-	0.000195	TGTCGG
arahy.164QK4	DR5	1228	1242	+	8.3e-05	tgtcctgctcttgac
arahy.165KFU	TGTCGG	286	291	-	0.000195	TGTCGG
arahy.165KFU	DR5	788	802	+	1.32e-05	tgtcagtatcttgtc
arahy.16I18L	DR5	1439	1453	+	5.78e-06	tgtctgacgagtgtc
arahy.16I18L	TGTCGG	1479	1484	-	0.000195	TGTCGG
arahy.16J66J	TGTCGG	140	145	-	0.000195	TGTCGG
arahy.16J66J	TGTCGG	824	829	+	0.000195	tgtcgg
arahy.16JRKN	TGTCGG	1009	1014	-	0.000195	TGTCGG
arahy.16KDXT	TGTCGG	30	35	+	0.000195	tgtcgg
arahy.16L1MJ	DR5	1353	1367	+	5.78e-06	tgtcagggctttgtc
arahy.16LGZI	TGTCGG	580	585	+	0.000195	tgtcgg
arahy.16LGZI	DR5	710	724	-	8.3e-05	TGTCACACGTGTGGC
arahy.16M659	TGTCGG	141	146	+	0.000195	tgtcgg
arahy.16M659	TGTCGG	1246	1251	+	0.000195	tgtcgg
arahy.16NKJZ	DR5	574	588	-	3.93e-05	TGTCTCTCCGGTGAC
arahy.16QZ2B	TGTCGG	1713	1718	+	0.000195	tgtcgg
arahy.16QZ2B	TGTCGG	1779	1784	+	0.000195	tgtcgg
arahy.16U1HP	DR5	486	500	+	3.93e-05	tgtcccctgcatgcc
arahy.16U1HP	IR8	1755	1774	+	5.3e-07	tgtccggcggtgcagagaca
arahy.16U9TH	TGTCGG	512	517	+	0.000195	tgtcgg
arahy.16VBYQ	DR5	1474	1488	+	2.03e-05	tgtcgccgtcgcgtc
arahy.16VBYQ	TGTCGG	1614	1619	+	0.000195	tgtcgg
arahy.16WDW5	TGTCGG	1782	1787	-	0.000195	TGTCGG
arahy.16XIT8	TGTCGG	1290	1295	-	0.000195	TGTCGG
arahy.16ZRNZ	TGTCGG	1097	1102	+	0.000195	tgtcgg
arahy.16ZRNZ	TGTCGG	1736	1741	+	0.000195	tgtcgg
arahy.170V9L	TGTCGG	154	159	+	0.000195	tgtcgg
arahy.17208D	TGTCGG	1188	1193	-	0.000195	TGTCGG
arahy.17357K	IR8	331	350	-	6.27e-05	TGTCCCACTAAGTGGGGTCA
arahy.1776EG	TGTCGG	838	843	+	0.000195	tgtcgg
arahy.177SMQ	TGTCGG	362	367	+	0.000195	tgtcgg
arahy.1784RG	TGTCGG	1399	1404	-	0.000195	TGTCGG
arahy.178YCU	TGTCGG	1234	1239	-	0.000195	TGTCGG
arahy.17ALVB	DR5	1439	1453	+	1.32e-05	tgtctgaaatgtgtc
arahy.17DK7E	TGTCGG	1065	1070	-	0.000195	TGTCGG
arahy.17EJPS	TGTCGG	1464	1469	-	0.000195	TGTCGG
arahy.17EJPS	TGTCGG	1825	1830	-	0.000195	TGTCGG
arahy.17LYNE	DR5	1279	1293	+	1.45e-05	tgtctcaattatgtc
arahy.17N5TA	DR5	1184	1198	+	8.3e-05	tgtcagcgagttggc
arahy.17PB5S	TGTCGG	549	554	+	0.000195	tgtcgg
arahy.17Q87X	TGTCGG	1909	1914	-	0.000195	TGTCGG
arahy.17RMDD	TGTCGG	345	350	+	0.000195	tgtcgg
arahy.180H6H	TGTCGG	1426	1431	+	0.000195	tgtcgg
arahy.181IYB	TGTCGG	1297	1302	-	0.000195	TGTCGG
arahy.181MCE	DR5	105	119	+	1.32e-05	tgtcaactctttgtc
arahy.18208U	TGTCGG	1670	1675	-	0.000195	TGTCGG
arahy.1831QW	IR8	723	742	+	1.41e-05	tgtcaatatagtaggagaca
arahy.1831QW	TGTCGG	1262	1267	-	0.000195	TGTCGG
arahy.183PB6	DR5	1070	1084	-	1.32e-05	TGTCTCTGATATGTC
arahy.183PB6	DR5	1730	1744	-	1.32e-05	TGTCGAAAATCTGTC
arahy.184JTJ	TGTCGG	86	91	-	0.000195	TGTCGG
arahy.185U5B	TGTCGG	1718	1723	-	0.000195	TGTCGG
arahy.1897K1	TGTCGG	556	561	-	0.000195	TGTCGG
arahy.1897K1	TGTCGG	1958	1963	+	0.000195	tgtcgg
arahy.189H81	TGTCGG	1821	1826	+	0.000195	tgtcgg
arahy.18AVYE	DR5	740	754	+	1.32e-05	tgtcttctttctgtc
arahy.18B0KG	TGTCGG	1502	1507	+	0.000195	tgtcgg
arahy.18BCEG	TGTCGG	118	123	+	0.000195	tgtcgg
arahy.18BCEG	TGTCGG	204	209	-	0.000195	TGTCGG
arahy.18DJCD	DR5	238	252	+	5.78e-06	tgtcgccattgtgtc
arahy.18DP1Z	TGTCGG	948	953	+	0.000195	tgtcgg
arahy.18IZSC	TGTCGG	849	854	+	0.000195	tgtcgg
arahy.18IZSC	TGTCGG	1374	1379	-	0.000195	TGTCGG
arahy.18P1UB	DR5	696	710	-	1.01e-05	TGTCGGTTACTTGTC
arahy.18P1UB	TGTCGG	705	710	-	0.000195	TGTCGG
arahy.18Q938	TGTCGG	371	376	+	0.000195	tgtcgg
arahy.18Q938	TGTCGG	390	395	-	0.000195	TGTCGG
arahy.18QTT6	TGTCGG	838	843	+	0.000195	tgtcgg
arahy.18RKPD	TGTCGG	1810	1815	-	0.000195	TGTCGG
arahy.18RKPD	TGTCGG	1863	1868	+	0.000195	tgtcgg
arahy.18SJMB	TGTCGG	1156	1161	+	0.000195	tgtcgg
arahy.18T8HP	TGTCGG	1362	1367	+	0.000195	tgtcgg
arahy.18U4K7	TGTCGG	1714	1719	+	0.000195	tgtcgg
arahy.18Z3WC	IR8	358	377	-	3.38e-05	TGTCAGAACCGGACCGGACC
arahy.191BIJ	TGTCGG	1276	1281	+	0.000195	tgtcgg
arahy.191BIJ	TGTCGG	1972	1977	-	0.000195	TGTCGG
arahy.192FJ1	DR5	61	75	-	1.45e-05	TGTCTCAATTTTGTC
arahy.192WAG	DR5	1093	1107	+	8.3e-05	tgtcgggcaaatgcc
arahy.195J1V	TGTCGG	1787	1792	-	0.000195	TGTCGG
arahy.1984FG	TGTCGG	1541	1546	-	0.000195	TGTCGG
arahy.199BN4	TGTCGG	1512	1517	-	0.000195	TGTCGG
arahy.19AV4I	TGTCGG	1655	1660	-	0.000195	TGTCGG
arahy.19B2C5	TGTCGG	1307	1312	-	0.000195	TGTCGG
arahy.19CDGI	DR5	22	36	+	8.3e-05	tgtctttggggggtc
arahy.19DT2T	TGTCGG	1290	1295	+	0.000195	tgtcgg
arahy.19EM59	TGTCGG	531	536	-	0.000195	TGTCGG
arahy.19GUIE	TGTCGG	1476	1481	+	0.000195	tgtcgg
arahy.19HT20	TGTCGG	1027	1032	-	0.000195	TGTCGG
arahy.19IRZ6	TGTCGG	404	409	+	0.000195	tgtcgg
arahy.19SFKA	TGTCGG	629	634	+	0.000195	tgtcgg
arahy.19SFKA	TGTCGG	668	673	+	0.000195	tgtcgg
arahy.19WC2D	IR8	438	457	+	3.95e-05	tgtcgcgcccgcatgtgata
arahy.19YNSD	DR5	1020	1034	+	5.78e-06	tgtcgtgatggtgtc
arahy.1A0TWM	TGTCGG	713	718	+	0.000195	tgtcgg
arahy.1A1ACU	TGTCGG	1902	1907	+	0.000195	tgtcgg
arahy.1A33MQ	IR8	279	298	+	6.98e-06	tgtcccaagtcactaggaca
arahy.1A3H86	TGTCGG	1630	1635	-	0.000195	TGTCGG
arahy.1A3ME4	TGTCGG	1191	1196	+	0.000195	tgtcgg
arahy.1A4P42	TGTCGG	1538	1543	+	0.000195	tgtcgg
arahy.1AG2TC	DR5	794	808	+	1.47e-05	tgtcttaaatttgtc
arahy.1B13BQ	TGTCGG	264	269	-	0.000195	TGTCGG
arahy.1B1F65	IR8	995	1014	+	1.27e-05	tgtcattttaggccttgaca
arahy.1B1F65	TGTCGG	1752	1757	-	0.000195	TGTCGG
arahy.1B1I67	DR5	17	31	+	5.78e-06	tgtcgtcaccatgtc
arahy.1B2UBR	TGTCGG	916	921	-	0.000195	TGTCGG
arahy.1B2YDL	TGTCGG	845	850	-	0.000195	TGTCGG
arahy.1B2YDL	TGTCGG	1733	1738	-	0.000195	TGTCGG
arahy.1B2YDL	TGTCGG	1845	1850	-	0.000195	TGTCGG
arahy.1B50KW	TGTCGG	384	389	+	0.000195	tgtcgg
arahy.1B5LVB	TGTCGG	62	67	+	0.000195	tgtcgg
arahy.1B5LVB	TGTCGG	81	86	-	0.000195	TGTCGG
arahy.1B6G8C	DR5	162	176	-	8.3e-05	TGTCTCCTGAGTGCC
arahy.1B6G8C	DR5	1404	1418	+	8.3e-05	tgtccctcttgtgac
arahy.1B9UE2	TGTCGG	1403	1408	-	0.000195	TGTCGG
arahy.1B9UE2	DR5	1405	1419	-	2.26e-06	TGTCGGACGAGTGTC
arahy.1B9UE2	TGTCGG	1414	1419	-	0.000195	TGTCGG
arahy.1B9UE2	TGTCGG	1794	1799	+	0.000195	tgtcgg
arahy.1B9W47	TGTCGG	1661	1666	-	0.000195	TGTCGG
arahy.1B9Y88	TGTCGG	19	24	-	0.000195	TGTCGG
arahy.1B9Y88	TGTCGG	502	507	-	0.000195	TGTCGG
arahy.1BEP2H	DR5	1464	1478	-	1.01e-05	TGTCATTCAGGTGTC
arahy.1BHK1H	TGTCGG	1436	1441	-	0.000195	TGTCGG
arahy.1BHK1H	IR8	1941	1960	+	6.98e-06	tgtctcagcctctcttgaca
arahy.1BI25S	DR5	492	506	+	8.3e-05	tgtcggttctcggtc
arahy.1BRL89	TGTCGG	884	889	+	0.000195	tgtcgg
arahy.1BVI14	TGTCGG	628	633	-	0.000195	TGTCGG
arahy.1BVI14	TGTCGG	723	728	-	0.000195	TGTCGG
arahy.1BXK41	IR8	1446	1465	+	1.41e-05	tgtccttcatttaagtgaca
arahy.1BY4XL	IR8	824	843	+	1.47e-05	tgtcaaaattatatcagaca
arahy.1BY4XL	IR8	1202	1221	+	1.47e-05	tgtctaatttaattttgaca
arahy.1C16DM	DR5	526	540	-	1.32e-05	TGTCCAAGTATTGTC
arahy.1C189F	TGTCGG	110	115	+	0.000195	tgtcgg
arahy.1C19KZ	TGTCGG	629	634	+	0.000195	tgtcgg
arahy.1C5B46	TGTCGG	1086	1091	-	0.000195	TGTCGG
arahy.1C5B46	TGTCGG	1198	1203	-	0.000195	TGTCGG
arahy.1C5B46	DR5	1921	1935	+	8.3e-05	tgtctcacgacggtc
arahy.1C667K	DR5	555	569	+	8.3e-05	tgtctcacgacggtc
arahy.1C667K	TGTCGG	648	653	-	0.000195	TGTCGG
arahy.1C667K	TGTCGG	1535	1540	-	0.000195	TGTCGG
arahy.1CA6RH	DR5	1864	1878	-	5.78e-06	TGTCTCCTCTGTGTC
arahy.1CEJ34	IR8	1232	1251	-	6.27e-05	TGTCCACGTCTCCTCTGCCA
arahy.1CEJ34	DR5	1873	1887	-	1.01e-05	TGTCTCTTGTCTGTC
arahy.1CH4PB	DR5	1149	1163	-	8.3e-05	TGTCGTGCTCATGCC
arahy.1CL4KB	TGTCGG	402	407	+	0.000195	tgtcgg
arahy.1CM6IS	TGTCGG	1358	1363	+	0.000195	tgtcgg
arahy.1CZY3Y	TGTCGG	1916	1921	-	0.000195	TGTCGG
arahy.1D1CMS	IR8	516	535	-	2.05e-05	TGTCCGTGCCATCGCCGTCA
arahy.1D4BVZ	IR8	1305	1324	+	1.41e-05	tgtcattcgtaaaatggaca
arahy.1D7P49	DR5	1843	1857	+	8.3e-05	tgtcgccactatgac
arahy.1D9GK9	DR5	261	275	-	1.47e-05	TGTCAATTTTTTGTC
arahy.1D9GK9	IR8	1468	1487	+	1.46e-05	tgtcaaatacattttggaca
arahy.1DF8CR	TGTCGG	1953	1958	+	0.000195	tgtcgg
arahy.1DJ7XZ	DR5	773	787	+	5.78e-06	tgtctctacgctgtc
arahy.1DRD1N	DR5	892	906	-	2.26e-06	TGTCCACAGCCTGTC
arahy.1E0HE3	TGTCGG	1269	1274	+	0.000195	tgtcgg
arahy.1E0YQ2	TGTCGG	1426	1431	+	0.000195	tgtcgg
arahy.1E2EJ9	DR5	476	490	-	1.01e-05	TGTCTTCCTCTTGTC
arahy.1E2EJ9	TGTCGG	803	808	+	0.000195	tgtcgg
arahy.1E3WXN	TGTCGG	1611	1616	-	0.000195	TGTCGG
arahy.1E45SP	TGTCGG	612	617	+	0.000195	tgtcgg
arahy.1E45SP	DR5	949	963	-	1.45e-05	TGTCAAATCATTGTC
arahy.1E5VBP	TGTCGG	1036	1041	+	0.000195	tgtcgg
arahy.1EDB5Y	IR8	435	454	-	3.38e-05	TGTCCGGCTGGTGGAAGACG
arahy.1EDB5Y	TGTCGG	808	813	-	0.000195	TGTCGG
arahy.1EDB5Y	TGTCGG	949	954	-	0.000195	TGTCGG
arahy.1EF81S	IR8	1404	1423	+	1.27e-05	tgtccaaaatgtgtcagaca
arahy.1EM5AW	TGTCGG	325	330	-	0.000195	TGTCGG
arahy.1EPH5S	TGTCGG	1756	1761	-	0.000195	TGTCGG
arahy.1EPH5S	DR5	1758	1772	-	1.32e-05	TGTCCAGAAATTGTC
arahy.1EQ82B	TGTCGG	974	979	+	0.000195	tgtcgg
arahy.1EQ82B	TGTCGG	1579	1584	-	0.000195	TGTCGG
arahy.1EQ82B	IR8	1658	1677	+	1.27e-05	tgtcatttgctcttctgaca
arahy.1EQZ0A	TGTCGG	1484	1489	-	0.000195	TGTCGG
arahy.1ES6B1	TGTCGG	692	697	+	0.000195	tgtcgg
arahy.1ES6B1	IR8	1865	1884	-	1.59e-05	TGTCCCCCTCCTCCGCGACG
arahy.1EVC3W	TGTCGG	1018	1023	+	0.000195	tgtcgg
arahy.1EVC3W	TGTCGG	1740	1745	-	0.000195	TGTCGG
arahy.1F1BFK	TGTCGG	588	593	+	0.000195	tgtcgg
arahy.1F444R	DR5	1724	1738	-	8.3e-05	TGTCCCATGCATGAC
arahy.1F444R	IR8	1743	1762	-	6.27e-05	TGTCCATATGGCCAGGGACC
arahy.1F4W04	TGTCGG	674	679	+	0.000195	tgtcgg
arahy.1F4W0S	DR5	168	182	+	1.47e-05	tgtctaaaaattgtc
arahy.1F58IB	DR5	934	948	-	8.3e-05	TGTCTACCGGTAGTC
arahy.1F9I7B	TGTCGG	536	541	+	0.000195	tgtcgg
arahy.1FA9J6	TGTCGG	1611	1616	-	0.000195	TGTCGG
arahy.1FC0K4	DR5	595	609	-	8.3e-05	TGTCGCGTCATCGTC
arahy.1FC0K4	TGTCGG	1241	1246	+	0.000195	tgtcgg
arahy.1FC0K4	TGTCGG	1340	1345	+	0.000195	tgtcgg
arahy.1FEH7P	TGTCGG	1103	1108	+	0.000195	tgtcgg
arahy.1FF5IX	TGTCGG	620	625	+	0.000195	tgtcgg
arahy.1FH2KY	TGTCGG	131	136	-	0.000195	TGTCGG
arahy.1FS3R4	DR5	552	566	-	8.3e-05	TGTCCACCTTCTGCC
arahy.1FZ4R6	TGTCGG	977	982	-	0.000195	TGTCGG
arahy.1FZ4R6	DR5	979	993	-	1.32e-05	TGTCGAAAATCTGTC
arahy.1FZ4R6	TGTCGG	1038	1043	-	0.000195	TGTCGG
arahy.1G1J9V	TGTCGG	1726	1731	-	0.000195	TGTCGG
arahy.1G1YD8	TGTCGG	812	817	-	0.000195	TGTCGG
arahy.1G3KFZ	TGTCGG	743	748	-	0.000195	TGTCGG
arahy.1G5ZRX	TGTCGG	1980	1985	-	0.000195	TGTCGG
arahy.1G8TBZ	IR8	1386	1405	+	1.46e-05	tgtctagtctaattttgaca
arahy.1G9108	IR8	234	253	+	1.41e-05	tgtcaagtcatattcagaca
arahy.1G9108	TGTCGG	316	321	-	0.000195	TGTCGG
arahy.1G92VG	DR5	59	73	+	1.32e-05	tgtcattgtcttgtc
arahy.1GCN3K	TGTCGG	756	761	-	0.000195	TGTCGG
arahy.1GCN3K	TGTCGG	855	860	-	0.000195	TGTCGG
arahy.1GP4V6	TGTCGG	878	883	-	0.000195	TGTCGG
arahy.1GRD0W	TGTCGG	1686	1691	+	0.000195	tgtcgg
arahy.1GV9IW	TGTCGG	1140	1145	+	0.000195	tgtcgg
arahy.1H2ECD	TGTCGG	1809	1814	-	0.000195	TGTCGG
arahy.1H464M	IR8	864	883	+	6.27e-05	tgtctgcgggatacaggact
arahy.1H4CIU	TGTCGG	1744	1749	+	0.000195	tgtcgg
arahy.1H4V42	DR5	988	1002	-	1.45e-05	TGTCAAAGATTTGTC
arahy.1H6I1Z	TGTCGG	333	338	-	0.000195	TGTCGG
arahy.1H7D7B	TGTCGG	656	661	-	0.000195	TGTCGG
arahy.1H9KQW	DR5	1293	1307	+	1.32e-05	tgtctttctgatgtc
arahy.1HB21V	TGTCGG	648	653	+	0.000195	tgtcgg
arahy.1HB21V	TGTCGG	667	672	-	0.000195	TGTCGG
arahy.1HB2SZ	TGTCGG	210	215	+	0.000195	tgtcgg
arahy.1HE4TQ	TGTCGG	877	882	+	0.000195	tgtcgg
arahy.1HFN7Q	TGTCGG	1153	1158	-	0.000195	TGTCGG
arahy.1HFN7Q	TGTCGG	1641	1646	+	0.000195	tgtcgg
arahy.1HI5HP	TGTCGG	43	48	+	0.000195	tgtcgg
arahy.1HKZ2P	DR5	1513	1527	+	8.3e-05	tgtcatgcacgtgcc
arahy.1HMN83	TGTCGG	1762	1767	+	0.000195	tgtcgg
arahy.1HQW99	TGTCGG	1755	1760	+	0.000195	tgtcgg
arahy.1HS322	IR8	1120	1139	-	3.38e-05	TGTCGCGATGTTCCCCGGCA
arahy.1HT5LR	TGTCGG	38	43	-	0.000195	TGTCGG
arahy.1HT5LR	TGTCGG	1616	1621	-	0.000195	TGTCGG
arahy.1HUL85	TGTCGG	210	215	+	0.000195	tgtcgg
arahy.1I39QM	DR5	1715	1729	-	1.32e-05	TGTCTTCCATTTGTC
arahy.1I5R8H	DR5	1109	1123	-	1.32e-05	TGTCTTGTTACTGTC
arahy.1I8IFE	TGTCGG	1924	1929	+	0.000195	tgtcgg
arahy.1I9988	TGTCGG	616	621	+	0.000195	tgtcgg
arahy.1IB7AW	DR5	936	950	-	3.93e-05	TGTCGTGGTGGTGGC
arahy.1IE4J6	TGTCGG	31	36	+	0.000195	tgtcgg
arahy.1IF93G	TGTCGG	1181	1186	+	0.000195	tgtcgg
arahy.1IF93G	IR8	1655	1674	+	6.27e-05	tgtcgggatccaccttgtca
arahy.1IG7CR	IR8	72	91	+	1.61e-05	tgtcggcggggccaggaaca
arahy.1IG7CR	TGTCGG	114	119	+	0.000195	tgtcgg
arahy.1IHL1B	TGTCGG	1197	1202	-	0.000195	TGTCGG
arahy.1IJ7CV	IR8	972	991	-	7.82e-05	TGTCACCGTCGCACACGAGA
arahy.1ITS02	TGTCGG	117	122	+	0.000195	tgtcgg
arahy.1IW9Y2	TGTCGG	1831	1836	-	0.000195	TGTCGG
arahy.1J5WG7	DR5	1539	1553	+	8.3e-05	tgtcaccgacatgac
arahy.1J5WG7	DR5	1540	1554	-	8.3e-05	TGTCATGTCGGTGAC
arahy.1J5WG7	TGTCGG	1544	1549	-	0.000195	TGTCGG
arahy.1J75DY	TGTCGG	436	441	+	0.000195	tgtcgg
arahy.1J75DY	TGTCGG	455	460	-	0.000195	TGTCGG
arahy.1JA7FP	DR5	1017	1031	+	5.78e-06	tgtcatgccgttgtc
arahy.1JAQ89	TGTCGG	175	180	+	0.000195	tgtcgg
arahy.1JLX97	TGTCGG	336	341	-	0.000195	TGTCGG
arahy.1JN5P4	TGTCGG	1235	1240	+	0.000195	tgtcgg
arahy.1JQH22	TGTCGG	1172	1177	-	0.000195	TGTCGG
arahy.1JQH22	TGTCGG	1254	1259	-	0.000195	TGTCGG
arahy.1JUP22	IR8	29	48	+	3.38e-05	tgtctccccggtgttggtca
arahy.1JV035	TGTCGG	168	173	-	0.000195	TGTCGG
arahy.1JV035	TGTCGG	766	771	-	0.000195	TGTCGG
arahy.1JZ67N	TGTCGG	892	897	+	0.000195	tgtcgg
arahy.1JZQ8B	TGTCGG	464	469	+	0.000195	tgtcgg
arahy.1K0J2U	TGTCGG	1225	1230	-	0.000195	TGTCGG
arahy.1K1DUM	DR5	910	924	+	3.93e-05	tgtcccccctttgcc
arahy.1K4FZB	IR8	1465	1484	+	6.27e-05	tgtcacgatgaagcccgtca
arahy.1K8G8G	TGTCGG	15	20	+	0.000195	tgtcgg
arahy.1K9W2C	TGTCGG	343	348	-	0.000195	TGTCGG
arahy.1K9W2C	TGTCGG	738	743	-	0.000195	TGTCGG
arahy.1KHC65	TGTCGG	1055	1060	-	0.000195	TGTCGG
arahy.1KM4NQ	TGTCGG	50	55	+	0.000195	tgtcgg
arahy.1KP53S	TGTCGG	405	410	+	0.000195	tgtcgg
arahy.1KP53S	TGTCGG	470	475	+	0.000195	tgtcgg
arahy.1KP53S	DR5	1839	1853	+	1.01e-05	tgtccctaatgtgtc
arahy.1KP53S	IR8	1850	1869	+	1.41e-05	tgtcatatcagaagaagaca
arahy.1KQ2NT	TGTCGG	12	17	+	0.000195	tgtcgg
arahy.1KQ2NT	TGTCGG	1424	1429	+	0.000195	tgtcgg
arahy.1KRG30	TGTCGG	217	222	+	0.000195	tgtcgg
arahy.1KTY7R	IR8	982	1001	+	1.27e-05	tgtcctaatgacttaggaca
arahy.1KZE5K	TGTCGG	228	233	+	0.000195	tgtcgg
arahy.1L0IZB	TGTCGG	67	72	-	0.000195	TGTCGG
arahy.1L0XSC	IR8	1763	1782	+	1.46e-05	tgtcaaatgataaaacgaca
arahy.1L1QBU	IR8	1201	1220	+	3.38e-05	tgtccccttccgccatggca
arahy.1L25KB	DR5	1092	1106	+	8.3e-05	tgtcgccgttttgcc
arahy.1L25KB	TGTCGG	1164	1169	+	0.000195	tgtcgg
arahy.1L30AV	DR5	250	264	+	3.93e-05	tgtcccactgctgac
arahy.1L5EDD	TGTCGG	1944	1949	-	0.000195	TGTCGG
arahy.1L6ASM	TGTCGG	754	759	-	0.000195	TGTCGG
arahy.1L7GT4	TGTCGG	368	373	-	0.000195	TGTCGG
arahy.1L7GT4	TGTCGG	380	385	-	0.000195	TGTCGG
arahy.1L91FV	TGTCGG	624	629	+	0.000195	tgtcgg
arahy.1L9YJM	IR8	1133	1152	-	6.27e-05	TGTCCCAACTGAGGAGGACT
arahy.1LA5Q7	DR5	958	972	-	8.3e-05	TGTCGCTCCTATGGC
arahy.1LF0YV	DR5	1864	1878	+	4.59e-05	tgtccgccacgtgta
arahy.1LGD4F	TGTCGG	848	853	+	0.000195	tgtcgg
arahy.1LGD4F	TGTCGG	1716	1721	-	0.000195	TGTCGG
arahy.1LNC0L	TGTCGG	909	914	-	0.000195	TGTCGG
arahy.1LNC0L	TGTCGG	1305	1310	-	0.000195	TGTCGG
arahy.1LQ424	IR8	528	547	+	1.27e-05	tgtcggatacattttggaca
arahy.1LQ424	DR5	559	573	-	1.32e-05	TGTCTGATGAATGTC
arahy.1LQ424	IR8	623	642	-	7.82e-05	TGTCCAAGCGTGTCCGGAGA
arahy.1LQ7DN	TGTCGG	103	108	-	0.000195	TGTCGG
arahy.1LVB1A	TGTCGG	1612	1617	-	0.000195	TGTCGG
arahy.1LVB1A	TGTCGG	1711	1716	-	0.000195	TGTCGG
arahy.1LZY36	DR5	1463	1477	-	8.3e-05	TGTCGTTGTGGTGAC
arahy.1M00W9	TGTCGG	1567	1572	+	0.000195	tgtcgg
arahy.1M00W9	TGTCGG	1597	1602	-	0.000195	TGTCGG
arahy.1M3QP5	DR5	1672	1686	-	1.32e-05	TGTCCAAAGTTTGTC
arahy.1M8NR5	TGTCGG	409	414	-	0.000195	TGTCGG
arahy.1MA0KJ	TGTCGG	1618	1623	+	0.000195	tgtcgg
arahy.1MC3I0	TGTCGG	1191	1196	+	0.000195	tgtcgg
arahy.1MGG3J	TGTCGG	1700	1705	-	0.000195	TGTCGG
arahy.1MH00H	TGTCGG	158	163	-	0.000195	TGTCGG
arahy.1MHD2U	IR8	1657	1676	+	6.98e-06	tgtctgcccaatgacagaca
arahy.1MTN21	TGTCGG	878	883	-	0.000195	TGTCGG
arahy.1MWR3H	TGTCGG	302	307	+	0.000195	tgtcgg
arahy.1N3H6Z	TGTCGG	1445	1450	+	0.000195	tgtcgg
arahy.1N3H6Z	TGTCGG	1474	1479	+	0.000195	tgtcgg
arahy.1N90UZ	DR5	122	136	+	8.3e-05	tgtcgtctagctgac
arahy.1N9EHH	DR5	1782	1796	+	3.93e-05	tgtctccacggcgtc
arahy.1N9K04	TGTCGG	427	432	+	0.000195	tgtcgg
arahy.1NB5KJ	DR5	1078	1092	+	8.3e-05	tgtctgcttgcagtc
arahy.1NG2E9	DR5	1800	1814	+	2.03e-05	tgtcacgcgggtgac
arahy.1NGT21	TGTCGG	55	60	+	0.000195	tgtcgg
arahy.1NGT21	TGTCGG	1090	1095	+	0.000195	tgtcgg
arahy.1NL7KX	DR5	154	168	+	3.93e-05	tgtcctccgtgtgac
arahy.1NR55N	TGTCGG	130	135	+	0.000195	tgtcgg
arahy.1NR55N	TGTCGG	1035	1040	+	0.000195	tgtcgg
arahy.1NS2VQ	TGTCGG	138	143	+	0.000195	tgtcgg
arahy.1NY0MW	TGTCGG	938	943	+	0.000195	tgtcgg
arahy.1P1QHD	TGTCGG	1438	1443	-	0.000195	TGTCGG
arahy.1P3WRE	TGTCGG	357	362	+	0.000195	tgtcgg
arahy.1P3WRE	TGTCGG	376	381	-	0.000195	TGTCGG
arahy.1P3WRE	TGTCGG	580	585	+	0.000195	tgtcgg
arahy.1P551D	IR8	476	495	+	3.95e-05	tgtcgccgtcactggcgaga
arahy.1P5QRX	TGTCGG	249	254	+	0.000195	tgtcgg
arahy.1P8DAC	TGTCGG	1491	1496	+	0.000195	tgtcgg
arahy.1PC4GA	IR8	450	469	+	6.27e-05	tgtcaccaccagccttgcca
arahy.1PI2YG	DR5	1881	1895	+	2.26e-06	tgtctctccggtgtc
arahy.1PS8SX	TGTCGG	1113	1118	-	0.000195	TGTCGG
arahy.1Q0B8D	TGTCGG	161	166	+	0.000195	tgtcgg
arahy.1QBL6K	DR5	793	807	+	8.3e-05	tgtcatgaccctgac
arahy.1QBL6K	DR5	794	808	-	8.3e-05	TGTCAGGGTCATGAC
arahy.1QLE3S	TGTCGG	1992	1997	+	0.000195	tgtcgg
arahy.1QME1M	DR5	1491	1505	-	1.01e-05	TGTCGTAAACGTGTC
arahy.1QMW5J	TGTCGG	432	437	+	0.000195	tgtcgg
arahy.1QMW5J	DR5	504	518	-	3.93e-05	TGTCTCCTCCGGGTC
arahy.1QT3IR	TGTCGG	111	116	-	0.000195	TGTCGG
arahy.1QVL6J	DR5	207	221	+	5.78e-06	tgtcctgttgctgtc
arahy.1QW2C7	TGTCGG	16	21	+	0.000195	tgtcgg
arahy.1QW2C7	IR8	1211	1230	+	1.27e-05	tgtcaagagaaaggttgaca
arahy.1QZS5S	DR5	1970	1984	-	3.93e-05	TGTCGCTCTGCAGTC
arahy.1R0Z8W	TGTCGG	259	264	-	0.000195	TGTCGG
arahy.1R45TC	DR5	1378	1392	+	8.3e-05	tgtccagtccttggc
arahy.1R7S2I	IR8	422	441	+	1.46e-05	tgtcaaaattaagtcagaca
arahy.1RJS5E	TGTCGG	713	718	-	0.000195	TGTCGG
arahy.1RN2YG	TGTCGG	744	749	+	0.000195	tgtcgg
arahy.1RP5IK	DR5	1922	1936	+	8.3e-05	tgtctatgccctggc
arahy.1RUX3F	IR8	267	286	+	1.41e-05	tgtcaaaattaggctagaca
arahy.1RUX3F	TGTCGG	1001	1006	+	0.000195	tgtcgg
arahy.1S388T	DR5	873	887	+	8.3e-05	tgtcacatgggtggc
arahy.1S4CKZ	TGTCGG	1733	1738	-	0.000195	TGTCGG
arahy.1S9GUL	TGTCGG	312	317	-	0.000195	TGTCGG
arahy.1S9GUL	TGTCGG	1361	1366	+	0.000195	tgtcgg
arahy.1SA9RR	TGTCGG	46	51	+	0.000195	tgtcgg
arahy.1SN9CK	TGTCGG	965	970	+	0.000195	tgtcgg
arahy.1SR26Q	TGTCGG	1332	1337	-	0.000195	TGTCGG
arahy.1SS35Q	TGTCGG	1069	1074	-	0.000195	TGTCGG
arahy.1SUG4B	TGTCGG	57	62	+	0.000195	tgtcgg
arahy.1SZ2FT	TGTCGG	1575	1580	-	0.000195	TGTCGG
arahy.1T1EY8	TGTCGG	158	163	-	0.000195	TGTCGG
arahy.1T1EY8	IR8	668	687	+	3.38e-05	tgtcttccggcagcctgtca
arahy.1T3PYK	TGTCGG	812	817	+	0.000195	tgtcgg
arahy.1T51F3	DR5	951	965	+	8.3e-05	tgtctcagtggtggc
arahy.1TB2NQ	TGTCGG	26	31	+	0.000195	tgtcgg
arahy.1TB2NQ	TGTCGG	250	255	-	0.000195	TGTCGG
arahy.1TDX9M	DR5	103	117	+	1.01e-05	tgtcattgtcctgtc
arahy.1TI5B0	DR5	1586	1600	+	1.45e-05	tgtcttattactgtc
arahy.1TW0Z8	TGTCGG	672	677	-	0.000195	TGTCGG
arahy.1U2NYC	TGTCGG	1261	1266	+	0.000195	tgtcgg
arahy.1U5TDY	TGTCGG	1499	1504	+	0.000195	tgtcgg
arahy.1U6A5E	TGTCGG	1191	1196	-	0.000195	TGTCGG
arahy.1U6A5E	TGTCGG	1849	1854	+	0.000195	tgtcgg
arahy.1U71WU	DR5	928	942	+	3.93e-05	tgtccgcgcaaggtc
arahy.1U7CQ7	DR5	198	212	-	1.01e-05	TGTCTTCTTCCTGTC
arahy.1U7CQ7	DR5	338	352	+	5.3e-07	tgtcggcgcgatgtc
arahy.1U7KPM	TGTCGG	459	464	+	0.000195	tgtcgg
arahy.1U8UFT	DR5	331	345	+	8.3e-05	tgtcagccatgtgac
arahy.1U8UFT	DR5	332	346	-	8.3e-05	TGTCACATGGCTGAC
arahy.1UCA9V	DR5	1818	1832	-	3.93e-05	TGTCACCCACGTGCC
arahy.1UD7LE	TGTCGG	133	138	-	0.000195	TGTCGG
arahy.1UFI8K	IR8	1005	1024	+	7.82e-05	tgtcgagcctgagctccaca
arahy.1UK343	TGTCGG	1430	1435	-	0.000195	TGTCGG
arahy.1UL4FR	TGTCGG	7	12	+	0.000195	tgtcgg
arahy.1UL4FR	TGTCGG	30	35	+	0.000195	tgtcgg
arahy.1UR2FN	DR5	461	475	+	8.3e-05	tgtcctggttgggtc
arahy.1UR5KM	TGTCGG	121	126	+	0.000195	tgtcgg
arahy.1V06X0	DR5	1401	1415	-	1.01e-05	TGTCCAAACAGTGTC
arahy.1V06X0	TGTCGG	1429	1434	+	0.000195	tgtcgg
arahy.1V06X0	DR5	1455	1469	+	1.01e-05	tgtccgaaatgtgtc
arahy.1V18ID	TGTCGG	1786	1791	+	0.000195	tgtcgg
arahy.1V1YWD	TGTCGG	597	602	+	0.000195	tgtcgg
arahy.1V29TX	TGTCGG	1531	1536	+	0.000195	tgtcgg
arahy.1V3LDQ	IR8	1705	1724	+	7.82e-05	tgtctccttcgcagcccaca
arahy.1V5VYE	TGTCGG	1644	1649	+	0.000195	tgtcgg
arahy.1V5VYE	IR8	1652	1671	+	6.98e-06	tgtcggacacatttcggaca
arahy.1V5VYE	DR5	1657	1671	-	1.01e-05	TGTCCGAAATGTGTC
arahy.1V5VYE	DR5	1683	1697	-	5.78e-06	TGTCGAACGAGTGTC
arahy.1V5VYE	DR5	1753	1767	-	5.3e-07	TGTCTGGGCCGTGTC
arahy.1V5VYE	DR5	1774	1788	-	5.3e-07	TGTCTGGGCCGTGTC
arahy.1V5VYE	DR5	1785	1799	-	5.3e-07	TGTCTGGGCCGTGTC
arahy.1V8XP2	IR8	1612	1631	-	3.38e-05	TGTCCCTTCCCAACCGGCCA
arahy.1V9E55	TGTCGG	1075	1080	-	0.000195	TGTCGG
arahy.1VF1JE	TGTCGG	157	162	+	0.000195	tgtcgg
arahy.1VF1JE	IR8	293	312	+	3.95e-05	tgtcgccggcggtgaagata
arahy.1VF1JE	TGTCGG	1233	1238	+	0.000195	tgtcgg
arahy.1VFU3H	DR5	1283	1297	-	8.3e-05	TGTCCACTAGGTGCC
arahy.1VG8UF	TGTCGG	725	730	-	0.000195	TGTCGG
arahy.1VG975	TGTCGG	1569	1574	-	0.000195	TGTCGG
arahy.1VG975	TGTCGG	1916	1921	+	0.000195	tgtcgg
arahy.1VI7DQ	DR5	1590	1604	-	1.32e-05	TGTCTTTCCTTTGTC
arahy.1VJQ6Y	DR5	761	775	-	8.3e-05	TGTCGCTTCTGTGCC
arahy.1VJQ6Y	TGTCGG	1052	1057	+	0.000195	tgtcgg
arahy.1VN7JI	TGTCGG	1229	1234	-	0.000195	TGTCGG
arahy.1VR59J	TGTCGG	708	713	-	0.000195	TGTCGG
arahy.1VR9T8	TGTCGG	956	961	-	0.000195	TGTCGG
arahy.1W1XCQ	TGTCGG	466	471	+	0.000195	tgtcgg
arahy.1W1XCQ	TGTCGG	514	519	-	0.000195	TGTCGG
arahy.1W2EAK	IR8	436	455	-	2.19e-05	TGTCGAGCTGGGCCGGAACA
arahy.1W2EAK	TGTCGG	824	829	-	0.000195	TGTCGG
arahy.1W5HL9	TGTCGG	1172	1177	-	0.000195	TGTCGG
arahy.1W779N	TGTCGG	977	982	-	0.000195	TGTCGG
arahy.1W9K9Y	IR8	1738	1757	+	1.46e-05	tgtctttatacaacatgaca
arahy.1WB0N7	TGTCGG	268	273	+	0.000195	tgtcgg
arahy.1WBZ5F	TGTCGG	496	501	+	0.000195	tgtcgg
arahy.1WBZ5F	IR8	612	631	+	1.46e-05	tgtctgtaattaaatggaca
arahy.1WC0XJ	TGTCGG	1892	1897	-	0.000195	TGTCGG
arahy.1WFB04	TGTCGG	442	447	-	0.000195	TGTCGG
arahy.1WT5S9	TGTCGG	1722	1727	-	0.000195	TGTCGG
arahy.1X1HWZ	TGTCGG	544	549	-	0.000195	TGTCGG
arahy.1X1HWZ	TGTCGG	727	732	-	0.000195	TGTCGG
arahy.1X31DU	TGTCGG	833	838	-	0.000195	TGTCGG
arahy.1X400K	DR5	1369	1383	+	1.01e-05	tgtcacatgcttgtc
arahy.1X6HUK	TGTCGG	563	568	+	0.000195	tgtcgg
arahy.1X6HUK	DR5	827	841	+	8.3e-05	tgtcttggtggagtc
arahy.1X8DY6	DR5	1368	1382	-	5.78e-06	TGTCTCCCAGATGTC
arahy.1XM8W6	TGTCGG	1678	1683	-	0.000195	TGTCGG
arahy.1XPG7N	TGTCGG	1957	1962	-	0.000195	TGTCGG
arahy.1XY49C	TGTCGG	853	858	+	0.000195	tgtcgg
arahy.1XY49C	TGTCGG	872	877	-	0.000195	TGTCGG
arahy.1XYC2X	DR5	1921	1935	+	8.3e-05	tgtctcacgacggtc
arahy.1Y0CQ1	TGTCGG	1242	1247	-	0.000195	TGTCGG
arahy.1Y1B3L	DR5	1728	1742	-	8.3e-05	TGTCCCTCTCTTGAC
arahy.1Y4NGA	DR5	1705	1719	+	1.45e-05	tgtctagtttatgtc
arahy.1Y6TH3	DR5	1130	1144	-	8.3e-05	TGTCTTGACGCTGCC
arahy.1YA0US	TGTCGG	1803	1808	+	0.000195	tgtcgg
arahy.1YGI10	TGTCGG	1053	1058	-	0.000195	TGTCGG
arahy.1YI8PD	TGTCGG	544	549	+	0.000195	tgtcgg
arahy.1YLP89	IR8	652	671	-	7.82e-05	TGTCACGGACGTGCACCACA
arahy.1YX8TX	TGTCGG	1197	1202	-	0.000195	TGTCGG
arahy.1YX8TX	TGTCGG	1707	1712	+	0.000195	tgtcgg
arahy.1YYJ7Z	TGTCGG	155	160	+	0.000195	tgtcgg
arahy.1Z0CEX	DR5	1782	1796	-	1.32e-05	TGTCTTTCCTTTGTC
arahy.1Z1ZPG	DR5	1280	1294	-	1.47e-05	TGTCTATTTTTTGTC
arahy.1Z2J14	TGTCGG	461	466	-	0.000195	TGTCGG
arahy.1Z36ZQ	DR5	497	511	-	3.93e-05	TGTCGTCGTCGTGCC
arahy.1Z7E6G	TGTCGG	164	169	+	0.000195	tgtcgg
arahy.1Z7M3S	TGTCGG	102	107	-	0.000195	TGTCGG
arahy.1Z9C7T	TGTCGG	123	128	+	0.000195	tgtcgg
arahy.1Z9C7T	TGTCGG	1299	1304	-	0.000195	TGTCGG
arahy.1Z9T80	TGTCGG	145	150	+	0.000195	tgtcgg
arahy.1ZLG1P	DR5	427	441	-	8.3e-05	TGTCGTTGTGGTGAC
arahy.1ZP0M4	TGTCGG	1201	1206	-	0.000195	TGTCGG
arahy.1ZP0M4	TGTCGG	1294	1299	-	0.000195	TGTCGG
arahy.1ZP0M4	TGTCGG	1394	1399	-	0.000195	TGTCGG
arahy.1ZP0M4	TGTCGG	1570	1575	+	0.000195	tgtcgg
arahy.1ZP0M4	TGTCGG	1635	1640	+	0.000195	tgtcgg
arahy.1ZP0M4	IR8	1685	1704	+	1.47e-05	tgtctgtaattaaatagaca
arahy.1ZQ329	TGTCGG	1264	1269	-	0.000195	TGTCGG
arahy.1ZS95I	IR8	592	611	-	6.27e-05	TGTCATCGTCAGCAGGGACG
arahy.1ZZE7Q	TGTCGG	113	118	-	0.000195	TGTCGG
arahy.20061H	IR8	1247	1266	+	1.47e-05	tgtcttttattaattagaca
arahy.2022SK	TGTCGG	139	144	+	0.000195	tgtcgg
arahy.2028G8	TGTCGG	905	910	-	0.000195	TGTCGG
arahy.2028G8	TGTCGG	1301	1306	-	0.000195	TGTCGG
arahy.2029P5	DR5	1579	1593	-	8.3e-05	TGTCACACGGTAGTC
arahy.206G2A	DR5	968	982	-	1.01e-05	TGTCCTCATTGTGTC
arahy.206LHF	TGTCGG	1531	1536	+	0.000195	tgtcgg
arahy.2070QL	TGTCGG	177	182	-	0.000195	TGTCGG
arahy.208RF6	IR8	1423	1442	+	1.02e-05	tgtcggacacatttcagaca
arahy.208RF6	DR5	1428	1442	-	1.32e-05	TGTCTGAAATGTGTC
arahy.208RF6	TGTCGG	1452	1457	-	0.000195	TGTCGG
arahy.208RF6	DR5	1454	1468	-	2.26e-06	TGTCGGACGAGTGTC
arahy.208RF6	TGTCGG	1463	1468	-	0.000195	TGTCGG
arahy.208RF6	TGTCGG	1812	1817	+	0.000195	tgtcgg
arahy.2098Y6	TGTCGG	533	538	-	0.000195	TGTCGG
arahy.2098Y6	TGTCGG	549	554	-	0.000195	TGTCGG
arahy.20AR3C	IR8	725	744	+	1.41e-05	tgtctaatgtctctaagaca
arahy.20BIYK	IR8	384	403	+	7.82e-05	tgtcccagaagacgcctaca
arahy.20BIYK	TGTCGG	1193	1198	-	0.000195	TGTCGG
arahy.20C9TU	DR5	262	276	-	4.59e-05	TGTCGCCACGCTTTC
arahy.20CGAG	TGTCGG	97	102	+	0.000195	tgtcgg
arahy.20CGAG	TGTCGG	728	733	-	0.000195	TGTCGG
arahy.20FKP1	TGTCGG	900	905	+	0.000195	tgtcgg
arahy.20IV4T	TGTCGG	1073	1078	-	0.000195	TGTCGG
arahy.20K2MK	IR8	31	50	+	1.27e-05	tgtccctaacaagattgaca
arahy.20UF8T	TGTCGG	1571	1576	-	0.000195	TGTCGG
arahy.20WGQW	DR5	242	256	-	4.59e-05	TGTCGCCGTCGTTTC
arahy.20WGQW	TGTCGG	692	697	+	0.000195	tgtcgg
arahy.20XN21	TGTCGG	1264	1269	-	0.000195	TGTCGG
arahy.20YP49	TGTCGG	1878	1883	+	0.000195	tgtcgg
arahy.2100HK	TGTCGG	1264	1269	+	0.000195	tgtcgg
arahy.210MU5	TGTCGG	584	589	-	0.000195	TGTCGG
arahy.215SB7	TGTCGG	1643	1648	+	0.000195	tgtcgg
arahy.2161LW	TGTCGG	549	554	+	0.000195	tgtcgg
arahy.217P67	TGTCGG	1232	1237	+	0.000195	tgtcgg
arahy.21903I	TGTCGG	718	723	+	0.000195	tgtcgg
arahy.21976M	DR5	1885	1899	-	2.26e-06	TGTCGTCGGAGTGTC
arahy.21976M	DR5	1896	1910	-	5.78e-06	TGTCGTCCGAATGTC
arahy.2199FB	TGTCGG	1728	1733	-	0.000195	TGTCGG
arahy.21BGD2	IR8	56	75	+	3.86e-06	tgtccccgggttaatggaca
arahy.21BYTM	TGTCGG	883	888	+	0.000195	tgtcgg
arahy.21IMPB	TGTCGG	652	657	-	0.000195	TGTCGG
arahy.21KZ6L	TGTCGG	1681	1686	+	0.000195	tgtcgg
arahy.21N8RB	TGTCGG	282	287	+	0.000195	tgtcgg
arahy.21Q806	DR5	638	652	-	5.78e-06	TGTCCAAGGGTTGTC
arahy.21Q806	DR5	1349	1363	+	8.3e-05	tgtcaggtcagtgac
arahy.21Q806	DR5	1350	1364	-	8.3e-05	TGTCACTGACCTGAC
arahy.21Z9DD	TGTCGG	536	541	+	0.000195	tgtcgg
arahy.220Y6M	TGTCGG	1316	1321	-	0.000195	TGTCGG
arahy.221WPX	TGTCGG	1808	1813	+	0.000195	tgtcgg
arahy.225J64	TGTCGG	464	469	+	0.000195	tgtcgg
arahy.2275VI	DR5	813	827	+	8.3e-05	tgtcgcatctgagtc
arahy.228U7D	TGTCGG	1187	1192	-	0.000195	TGTCGG
arahy.22965Q	TGTCGG	489	494	-	0.000195	TGTCGG
arahy.22APIL	IR8	1251	1270	+	6.98e-06	tgtcacttgcgaagctgaca
arahy.22BZB2	TGTCGG	145	150	+	0.000195	tgtcgg
arahy.22BZB2	TGTCGG	165	170	-	0.000195	TGTCGG
arahy.22D1A7	DR5	1463	1477	-	3.93e-05	TGTCGTGGCTCTGAC
arahy.22EHF3	IR8	893	912	+	1.41e-05	tgtcggacatattttagaca
arahy.22EHF3	DR5	898	912	-	1.47e-05	TGTCTAAAATATGTC
arahy.22EHF3	TGTCGG	922	927	-	0.000195	TGTCGG
arahy.22EHF3	TGTCGG	1278	1283	+	0.000195	tgtcgg
arahy.22FLX8	DR5	615	629	-	8.3e-05	TGTCGTGGTAGCGTC
arahy.22GM2Y	TGTCGG	93	98	+	0.000195	tgtcgg
arahy.22GNET	DR5	555	569	+	8.3e-05	tgtctcgtcaccgtc
arahy.22GNSN	TGTCGG	1551	1556	-	0.000195	TGTCGG
arahy.22HSBN	TGTCGG	1941	1946	-	0.000195	TGTCGG
arahy.22I0LH	TGTCGG	1270	1275	+	0.000195	tgtcgg
arahy.22I0LH	TGTCGG	1399	1404	+	0.000195	tgtcgg
arahy.22KM41	IR8	106	125	-	3.38e-05	TGTCACCGGAGGAGACGTCA
arahy.22NSD8	IR8	6	25	-	7.82e-05	TGTCCAGGCGTGTCTGGAGA
arahy.22NSD8	IR8	343	362	+	1.02e-05	tgtccgtgtatcataggaca
arahy.22QAUZ	DR5	282	296	-	1.01e-05	TGTCCTTAGACTGTC
arahy.22QAUZ	TGTCGG	306	311	+	0.000195	tgtcgg
arahy.22QAUZ	TGTCGG	325	330	-	0.000195	TGTCGG
arahy.22T8QA	TGTCGG	1023	1028	+	0.000195	tgtcgg
arahy.22TEMJ	TGTCGG	709	714	+	0.000195	tgtcgg
arahy.22U99R	TGTCGG	1468	1473	-	0.000195	TGTCGG
arahy.22V61H	IR8	45	64	-	2.05e-05	TGTCGTCGGGGTCGGAGTCA
arahy.22WBGR	DR5	1111	1125	-	5.78e-06	TGTCCCATGCATGTC
arahy.22WBGR	DR5	1538	1552	+	5.78e-06	tgtcgaacgagtgtc
arahy.22WBGR	TGTCGG	1549	1554	+	0.000195	tgtcgg
arahy.22WKTX	IR8	512	531	+	1.46e-05	tgtctgatctaattttgaca
arahy.234KWJ	IR8	564	583	+	1.27e-05	tgtctatgaaaaaccggaca
arahy.2376S1	TGTCGG	914	919	-	0.000195	TGTCGG
arahy.237GY1	TGTCGG	1606	1611	-	0.000195	TGTCGG
arahy.23B9T9	TGTCGG	179	184	-	0.000195	TGTCGG
arahy.23B9T9	TGTCGG	978	983	-	0.000195	TGTCGG
arahy.23BRLV	DR5	931	945	-	1.01e-05	TGTCGTTACACTGTC
arahy.23DZNC	DR5	1834	1848	+	1.47e-05	tgtctaatttttgtc
arahy.23G0UH	TGTCGG	367	372	-	0.000195	TGTCGG
arahy.23G0UH	TGTCGG	1305	1310	+	0.000195	tgtcgg
arahy.23GEBG	DR5	1271	1285	-	1.45e-05	TGTCTATTCTTTGTC
arahy.23GIHT	IR8	1977	1996	+	1.04e-09	tgtcgccgccggcggggaca
arahy.23HYFJ	TGTCGG	544	549	+	0.000195	tgtcgg
arahy.23I7N3	DR5	1322	1336	-	1.01e-05	TGTCAGTTGTCTGTC
arahy.23L0XF	TGTCGG	155	160	+	0.000195	tgtcgg
arahy.23M4YM	IR8	1125	1144	+	1.46e-05	tgtcgttaagtaatttgaca
arahy.23T474	DR5	1272	1286	-	1.32e-05	TGTCACTCATATGTC
arahy.24465A	TGTCGG	806	811	+	0.000195	tgtcgg
arahy.2458FB	TGTCGG	1160	1165	-	0.000195	TGTCGG
arahy.246EX0	TGTCGG	18	23	-	0.000195	TGTCGG
arahy.247G12	TGTCGG	228	233	+	0.000195	tgtcgg
arahy.248BIT	TGTCGG	596	601	+	0.000195	tgtcgg
arahy.24AKL2	TGTCGG	240	245	+	0.000195	tgtcgg
arahy.24BN1K	TGTCGG	179	184	+	0.000195	tgtcgg
arahy.24BN1K	TGTCGG	198	203	-	0.000195	TGTCGG
arahy.24BN1K	TGTCGG	402	407	+	0.000195	tgtcgg
arahy.24MCIL	TGTCGG	438	443	-	0.000195	TGTCGG
arahy.24MDL0	TGTCGG	963	968	-	0.000195	TGTCGG
arahy.24P8DN	TGTCGG	358	363	-	0.000195	TGTCGG
arahy.24UGV0	TGTCGG	1836	1841	+	0.000195	tgtcgg
arahy.24XUJ9	TGTCGG	725	730	+	0.000195	tgtcgg
arahy.24ZAAH	DR5	51	65	+	8.3e-05	tgtcggcacttagtc
arahy.251ATU	TGTCGG	882	887	+	0.000195	tgtcgg
arahy.252E8Q	TGTCGG	147	152	-	0.000195	TGTCGG
arahy.2547FM	TGTCGG	640	645	+	0.000195	tgtcgg
arahy.2547FM	TGTCGG	661	666	-	0.000195	TGTCGG
arahy.255VJ8	DR5	598	612	+	8.3e-05	tgtcatgtccgtgac
arahy.255VJ8	DR5	599	613	-	8.3e-05	TGTCACGGACATGAC
arahy.256EAD	TGTCGG	1459	1464	-	0.000195	TGTCGG
arahy.25CQ7A	IR8	479	498	-	3.38e-05	TGTCGCTCTCCGTGTCGCCA
arahy.25E3MW	TGTCGG	1065	1070	-	0.000195	TGTCGG
arahy.25ELLY	IR8	648	667	+	6.27e-05	tgtctccgactctgaggacc
arahy.25HRTQ	TGTCGG	205	210	+	0.000195	tgtcgg
arahy.25IUWM	DR5	794	808	-	5.78e-06	TGTCAACGTCCTGTC
arahy.25MAD8	TGTCGG	995	1000	-	0.000195	TGTCGG
arahy.25MAD8	TGTCGG	1888	1893	-	0.000195	TGTCGG
arahy.25VQ3T	IR8	43	62	+	3.95e-05	tgtcccctgcccagcagaaa
arahy.2612I3	DR5	1058	1072	+	8.3e-05	tgtcagcttcccgtc
arahy.262QVK	IR8	467	486	+	3.38e-05	tgtctctgtgccgaccgtca
arahy.264L58	TGTCGG	644	649	+	0.000195	tgtcgg
arahy.265AFI	TGTCGG	65	70	+	0.000195	tgtcgg
arahy.265AFI	TGTCGG	310	315	+	0.000195	tgtcgg
arahy.265AFI	TGTCGG	330	335	-	0.000195	TGTCGG
arahy.267J95	DR5	638	652	+	2.03e-05	tgtctcccccgcgtc
arahy.267J95	DR5	650	664	-	8.3e-05	TGTCTCGCTCTTGAC
arahy.2680JD	TGTCGG	1480	1485	+	0.000195	tgtcgg
arahy.26840J	TGTCGG	526	531	-	0.000195	TGTCGG
arahy.269F1E	IR8	682	701	+	1.27e-05	tgtccgatagagtttagaca
arahy.269ICV	TGTCGG	1922	1927	-	0.000195	TGTCGG
arahy.26AK95	TGTCGG	119	124	-	0.000195	TGTCGG
arahy.26DKG9	TGTCGG	1072	1077	+	0.000195	tgtcgg
arahy.26EZ8M	DR5	1597	1611	+	1.47e-05	tgtcttaattatgtc
arahy.26FE77	TGTCGG	751	756	+	0.000195	tgtcgg
arahy.26FE77	TGTCGG	770	775	-	0.000195	TGTCGG
arahy.26FV7C	IR8	874	893	+	3.95e-05	tgtcgggggcaacacggaaa
arahy.26GAKU	TGTCGG	984	989	-	0.000195	TGTCGG
arahy.26LNUB	DR5	1790	1804	+	1.47e-05	tgtcttaattatgtc
arahy.26LTEF	TGTCGG	916	921	-	0.000195	TGTCGG
arahy.26R06I	TGTCGG	846	851	-	0.000195	TGTCGG
arahy.26R06I	TGTCGG	1820	1825	-	0.000195	TGTCGG
arahy.26R701	TGTCGG	1076	1081	-	0.000195	TGTCGG
arahy.26SKGH	TGTCGG	1613	1618	+	0.000195	tgtcgg
arahy.26UC25	TGTCGG	64	69	-	0.000195	TGTCGG
arahy.26VLVT	TGTCGG	353	358	+	0.000195	tgtcgg
arahy.26W00C	TGTCGG	1404	1409	+	0.000195	tgtcgg
arahy.26XL7B	TGTCGG	431	436	+	0.000195	tgtcgg
arahy.26XL7B	IR8	1418	1437	+	1.41e-05	tgtctggtagtatattgaca
arahy.26XL7B	TGTCGG	1842	1847	-	0.000195	TGTCGG
arahy.26ZA59	TGTCGG	491	496	+	0.000195	tgtcgg
arahy.2706L4	DR5	1028	1042	+	2.03e-05	tgtcgcgccacagtc
arahy.2706L4	TGTCGG	1442	1447	-	0.000195	TGTCGG
arahy.2708NW	IR8	767	786	+	1.41e-05	tgtcttagagacattagaca
arahy.2708NW	IR8	1051	1070	+	1.02e-05	tgtctgtcacagacatgaca
arahy.271T1Y	DR5	434	448	-	8.3e-05	TGTCGGCAGAATGGC
arahy.271T1Y	TGTCGG	443	448	-	0.000195	TGTCGG
arahy.271T1Y	DR5	863	877	+	1.32e-05	tgtcttttgtctgtc
arahy.272FN3	DR5	1123	1137	-	3.93e-05	TGTCGGCTGGTGGTC
arahy.272FN3	TGTCGG	1132	1137	-	0.000195	TGTCGG
arahy.275AW9	TGTCGG	1678	1683	-	0.000195	TGTCGG
arahy.27A9HW	DR5	751	765	+	8.3e-05	tgtctgccaagagtc
arahy.27D22C	DR5	598	612	+	5.78e-06	tgtcgtggcaatgtc
arahy.27DD66	TGTCGG	522	527	-	0.000195	TGTCGG
arahy.27DKKD	DR5	1368	1382	-	1.32e-05	TGTCTTTCCTTTGTC
arahy.27E6QC	TGTCGG	87	92	-	0.000195	TGTCGG
arahy.27E6QC	TGTCGG	861	866	+	0.000195	tgtcgg
arahy.27FA9Z	DR5	1615	1629	+	5.78e-06	tgtcctgctactgtc
arahy.27FEJD	TGTCGG	121	126	-	0.000195	TGTCGG
arahy.27FEJD	DR5	1285	1299	-	2.03e-05	TGTCCCACCGGTGCC
arahy.27FEJD	TGTCGG	1944	1949	-	0.000195	TGTCGG
arahy.27FSNF	IR8	1128	1147	+	6.27e-05	tgtcgacctccccattgacc
arahy.27GD0X	TGTCGG	1432	1437	-	0.000195	TGTCGG
arahy.27HM2H	DR5	607	621	+	1.01e-05	tgtcacaactctgtc
arahy.27MJ8C	TGTCGG	1940	1945	+	0.000195	tgtcgg
arahy.27MXSE	TGTCGG	34	39	+	0.000195	tgtcgg
arahy.27NB9L	TGTCGG	1966	1971	+	0.000195	tgtcgg
arahy.27Q2VK	TGTCGG	412	417	+	0.000195	tgtcgg
arahy.27Q2VK	DR5	703	717	-	1.01e-05	TGTCTGCTTCTTGTC
arahy.27Q2VK	TGTCGG	763	768	+	0.000195	tgtcgg
arahy.27Q2VK	TGTCGG	930	935	+	0.000195	tgtcgg
arahy.27R0NG	TGTCGG	1413	1418	+	0.000195	tgtcgg
arahy.27RLCF	TGTCGG	1650	1655	+	0.000195	tgtcgg
arahy.27SSY3	TGTCGG	723	728	-	0.000195	TGTCGG
arahy.27SSY3	TGTCGG	1661	1666	-	0.000195	TGTCGG
arahy.27T0RV	TGTCGG	81	86	-	0.000195	TGTCGG
arahy.27TPXA	TGTCGG	1029	1034	-	0.000195	TGTCGG
arahy.27U6ZU	IR8	242	261	+	1.46e-05	tgtcaaagttatactagaca
arahy.27XFTQ	IR8	1842	1861	+	6.98e-06	tgtcccagttagcatcgaca
arahy.27XHB7	IR8	1281	1300	+	1.46e-05	tgtcgaaattaaactagaca
arahy.2821YK	IR8	1779	1798	+	3.38e-05	tgtcagcgccacctctgtca
arahy.282MDX	IR8	938	957	+	2.19e-05	tgtcgccgtagccgcggaga
arahy.282NXT	TGTCGG	3	8	-	0.000195	TGTCGG
arahy.284VRN	TGTCGG	1036	1041	-	0.000195	TGTCGG
arahy.284VRN	TGTCGG	1355	1360	-	0.000195	TGTCGG
arahy.284VRN	TGTCGG	1992	1997	-	0.000195	TGTCGG
arahy.28607L	TGTCGG	1	6	-	0.000195	TGTCGG
arahy.2866YZ	TGTCGG	857	862	-	0.000195	TGTCGG
arahy.2866YZ	TGTCGG	1396	1401	+	0.000195	tgtcgg
arahy.287SRD	TGTCGG	439	444	-	0.000195	TGTCGG
arahy.28837M	IR8	1424	1443	-	6.27e-05	TGTCATTACCCAGCCGGCCA
arahy.28A9UC	TGTCGG	343	348	+	0.000195	tgtcgg
arahy.28A9UC	TGTCGG	619	624	-	0.000195	TGTCGG
arahy.28C518	TGTCGG	566	571	+	0.000195	tgtcgg
arahy.28JDIJ	DR5	727	741	+	3.93e-05	tgtctccggactggc
arahy.28JDIJ	DR5	888	902	+	8.3e-05	tgtctcgtcaccgtc
arahy.28MV8S	TGTCGG	359	364	+	0.000195	tgtcgg
arahy.28MV8S	TGTCGG	378	383	-	0.000195	TGTCGG
arahy.28NUXC	DR5	37	51	-	1.01e-05	TGTCTCTGTCTTGTC
arahy.28P3YA	IR8	281	300	-	6.27e-05	TGTCGGGGTTTGGAGAGACC
arahy.28P3YA	TGTCGG	295	300	-	0.000195	TGTCGG
arahy.28P3YA	TGTCGG	1726	1731	+	0.000195	tgtcgg
arahy.28RW3P	TGTCGG	467	472	-	0.000195	TGTCGG
arahy.28TKL1	TGTCGG	1067	1072	+	0.000195	tgtcgg
arahy.28WURV	TGTCGG	736	741	+	0.000195	tgtcgg
arahy.28WURV	TGTCGG	765	770	+	0.000195	tgtcgg
arahy.2911W9	TGTCGG	236	241	+	0.000195	tgtcgg
arahy.293L9L	DR5	1950	1964	+	8.3e-05	tgtcgaaacgcggtc
arahy.296U9Y	TGTCGG	1957	1962	-	0.000195	TGTCGG
arahy.299G7E	TGTCGG	80	85	-	0.000195	TGTCGG
arahy.29BG5G	TGTCGG	893	898	-	0.000195	TGTCGG
arahy.29BG5G	DR5	948	962	+	2.26e-06	tgtcaccccgttgtc
arahy.29DMCM	TGTCGG	476	481	-	0.000195	TGTCGG
arahy.29FA66	TGTCGG	15	20	+	0.000195	tgtcgg
arahy.29GFI9	DR5	1028	1042	+	1.47e-05	tgtcttttatttgtc
arahy.29GFI9	TGTCGG	1610	1615	-	0.000195	TGTCGG
arahy.29J2UD	TGTCGG	1986	1991	+	0.000195	tgtcgg
arahy.29P2VL	DR5	242	256	-	8.3e-05	TGTCTGTGCTGTGAC
arahy.29P9MZ	DR5	1334	1348	+	1.01e-05	tgtccgaaatgtgtc
arahy.29S8ZW	TGTCGG	346	351	+	0.000195	tgtcgg
arahy.29VWQI	TGTCGG	3	8	-	0.000195	TGTCGG
arahy.2A2X48	TGTCGG	577	582	-	0.000195	TGTCGG
arahy.2A2X48	DR5	1098	1112	-	1.32e-05	TGTCTTAACACTGTC
arahy.2A6HYS	DR5	1477	1491	+	8.3e-05	tgtcgctgttgagtc
arahy.2A8LJJ	DR5	1838	1852	+	5.78e-06	tgtcgaagctgtgtc
arahy.2A943I	TGTCGG	1604	1609	-	0.000195	TGTCGG
arahy.2AE61B	TGTCGG	1183	1188	-	0.000195	TGTCGG
arahy.2AE61B	DR5	1363	1377	+	8.3e-05	tgtctcggcatcgtc
arahy.2AHI7R	TGTCGG	1556	1561	+	0.000195	tgtcgg
arahy.2AJD6H	IR8	119	138	-	3.38e-05	TGTCAGCGCCCATGCAGTCA
arahy.2AJD6H	IR8	644	663	+	6.27e-05	tgtccccaagaagggaggca
arahy.2ASK5S	IR8	1956	1975	-	6.27e-05	TGTCGCTGGAGGAGATGTCA
arahy.2B4UDD	TGTCGG	333	338	-	0.000195	TGTCGG
arahy.2B8833	DR5	407	421	-	8.3e-05	TGTCTTTCCGGTGCC
arahy.2BAE9R	TGTCGG	1400	1405	+	0.000195	tgtcgg
arahy.2BE94R	DR5	1732	1746	-	8.3e-05	TGTCTGGTGTGAGTC
arahy.2BE94R	TGTCGG	1772	1777	-	0.000195	TGTCGG
arahy.2BF3AS	TGTCGG	1404	1409	-	0.000195	TGTCGG
arahy.2BH13L	IR8	668	687	+	7.82e-05	tgtcgagcgccagtgagaga
arahy.2BH13L	DR5	840	854	+	2.03e-05	tgtctcgccgccgtc
arahy.2BJ6L4	DR5	1653	1667	-	2.1e-05	TGTCCCCCGCCTCTC
arahy.2BL1F5	DR5	1513	1527	+	5.78e-06	tgtcgccactttgtc
arahy.2BL1F5	TGTCGG	1524	1529	+	0.000195	tgtcgg
arahy.2BNC14	DR5	494	508	+	1.01e-05	tgtcagacaagtgtc
arahy.2BSR0A	DR5	991	1005	-	1.32e-05	TGTCTGAAATGTGTC
arahy.2BY84C	TGTCGG	102	107	+	0.000195	tgtcgg
arahy.2BY84C	TGTCGG	1178	1183	+	0.000195	tgtcgg
arahy.2BYT27	TGTCGG	365	370	-	0.000195	TGTCGG
arahy.2C13MB	TGTCGG	981	986	-	0.000195	TGTCGG
arahy.2C4F0F	DR5	98	112	+	8.3e-05	tgtctcccgaaggtc
arahy.2C7MHE	DR5	168	182	-	8.3e-05	TGTCGCAACAGTGGC
arahy.2CJ5BU	TGTCGG	1642	1647	+	0.000195	tgtcgg
arahy.2CLR18	TGTCGG	468	473	-	0.000195	TGTCGG
arahy.2CLZ47	DR5	829	843	+	8.3e-05	tgtcagcgtgttggc
arahy.2D0TBT	TGTCGG	1324	1329	+	0.000195	tgtcgg
arahy.2D5YI2	DR5	880	894	-	3.93e-05	TGTCAGGCACGCGTC
arahy.2D5YI2	TGTCGG	1527	1532	-	0.000195	TGTCGG
arahy.2DB70H	IR8	1440	1459	+	6.98e-06	tgtcttcctccacaacgaca
arahy.2DHY8J	TGTCGG	761	766	-	0.000195	TGTCGG
arahy.2DHY8J	TGTCGG	1495	1500	-	0.000195	TGTCGG
arahy.2DI66Z	IR8	834	853	+	1.41e-05	tgtcctaataacttaggaca
arahy.2DRB7F	IR8	138	157	-	7.82e-05	TGTCGGGGAGGCCATTTACA
arahy.2DRB7F	TGTCGG	152	157	-	0.000195	TGTCGG
arahy.2DSY3L	TGTCGG	425	430	+	0.000195	tgtcgg
arahy.2DSY3L	TGTCGG	1556	1561	-	0.000195	TGTCGG
arahy.2DXY1G	TGTCGG	339	344	-	0.000195	TGTCGG
arahy.2DY58C	TGTCGG	1532	1537	+	0.000195	tgtcgg
arahy.2E8V1Z	TGTCGG	1498	1503	+	0.000195	tgtcgg
arahy.2ECH6J	DR5	468	482	-	8.3e-05	TGTCCTGACACTGGC
arahy.2EE7P6	DR5	1521	1535	+	4.59e-05	tgtcacccgcgtctc
arahy.2EFU9B	TGTCGG	743	748	-	0.000195	TGTCGG
arahy.2EH0QW	DR5	1219	1233	+	8.3e-05	tgtcaccgacatgac
arahy.2EH0QW	DR5	1220	1234	-	8.3e-05	TGTCATGTCGGTGAC
arahy.2EH0QW	TGTCGG	1224	1229	-	0.000195	TGTCGG
arahy.2ELG64	TGTCGG	23	28	-	0.000195	TGTCGG
arahy.2ELG64	IR8	338	357	-	3.95e-05	TGTCCCTCCGGTGCGTGAAA
arahy.2ELG64	IR8	1545	1564	-	6.27e-05	TGTCTAGCCGTCTACGGTCA
arahy.2EPV6W	DR5	509	523	+	3.93e-05	tgtcccctgcatggc
arahy.2ETJ1G	TGTCGG	685	690	+	0.000195	tgtcgg
arahy.2EVD6N	TGTCGG	318	323	-	0.000195	TGTCGG
arahy.2EVD6N	TGTCGG	371	376	+	0.000195	tgtcgg
arahy.2EY057	TGTCGG	198	203	+	0.000195	tgtcgg
arahy.2F0WHB	TGTCGG	237	242	-	0.000195	TGTCGG
arahy.2F0WHB	DR5	1348	1362	+	1.47e-05	tgtcaaaaaattgtc
arahy.2F0WHB	TGTCGG	1551	1556	+	0.000195	tgtcgg
arahy.2F6CI2	TGTCGG	1050	1055	-	0.000195	TGTCGG
arahy.2FBG5I	TGTCGG	293	298	+	0.000195	tgtcgg
arahy.2FBG5I	DR5	357	371	-	1.32e-05	TGTCTTTACAGTGTC
arahy.2FJ8H9	TGTCGG	600	605	-	0.000195	TGTCGG
arahy.2FPW0W	TGTCGG	795	800	-	0.000195	TGTCGG
arahy.2FQ1SS	DR5	1459	1473	+	1.47e-05	tgtcttatttatgtc
arahy.2FQ9M1	TGTCGG	756	761	-	0.000195	TGTCGG
arahy.2FSM7R	TGTCGG	997	1002	+	0.000195	tgtcgg
arahy.2FSM7R	TGTCGG	1207	1212	+	0.000195	tgtcgg
arahy.2FUK2Z	IR8	418	437	-	7.82e-05	TGTCCCTTTCCTCCCGAACA
arahy.2FYA1K	TGTCGG	1522	1527	-	0.000195	TGTCGG
arahy.2FZ5KR	TGTCGG	66	71	-	0.000195	TGTCGG
arahy.2G2M3J	TGTCGG	868	873	-	0.000195	TGTCGG
arahy.2G52JQ	TGTCGG	1710	1715	-	0.000195	TGTCGG
arahy.2G52ND	IR8	1629	1648	+	1.27e-05	tgtcaatctcctaaacgaca
arahy.2G66YZ	TGTCGG	1613	1618	+	0.000195	tgtcgg
arahy.2G67SJ	DR5	1319	1333	+	8.3e-05	tgtctgcgcatcgtc
arahy.2G67SJ	DR5	1418	1432	+	5.78e-06	tgtcgttgcactgtc
arahy.2G78E1	DR5	1293	1307	-	1.32e-05	TGTCTTTGATCTGTC
arahy.2GB72X	TGTCGG	1791	1796	-	0.000195	TGTCGG
arahy.2GC3QC	TGTCGG	228	233	-	0.000195	TGTCGG
arahy.2GC3QC	TGTCGG	457	462	-	0.000195	TGTCGG
arahy.2GC3QC	TGTCGG	690	695	-	0.000195	TGTCGG
arahy.2GJ950	TGTCGG	84	89	-	0.000195	TGTCGG
arahy.2GJ950	DR5	1531	1545	-	1.01e-05	TGTCCAAAGCATGTC
arahy.2GT5Z3	TGTCGG	470	475	-	0.000195	TGTCGG
arahy.2GT5Z3	TGTCGG	649	654	+	0.000195	tgtcgg
arahy.2GT5Z3	TGTCGG	1853	1858	+	0.000195	tgtcgg
arahy.2GTZ8A	TGTCGG	800	805	+	0.000195	tgtcgg
arahy.2GTZ8A	TGTCGG	815	820	+	0.000195	tgtcgg
arahy.2GZ3LH	TGTCGG	1740	1745	+	0.000195	tgtcgg
arahy.2GZ3LH	TGTCGG	1839	1844	+	0.000195	tgtcgg
arahy.2H30NS	TGTCGG	93	98	+	0.000195	tgtcgg
arahy.2H34WG	TGTCGG	1654	1659	+	0.000195	tgtcgg
arahy.2H46NI	TGTCGG	158	163	-	0.000195	TGTCGG
arahy.2H46NI	DR5	1394	1408	+	1.01e-05	tgtccctcatatgtc
arahy.2H52CR	TGTCGG	45	50	-	0.000195	TGTCGG
arahy.2H7I9L	TGTCGG	1550	1555	-	0.000195	TGTCGG
arahy.2H7VIP	TGTCGG	518	523	+	0.000195	tgtcgg
arahy.2H8AY8	TGTCGG	1641	1646	+	0.000195	tgtcgg
arahy.2HEE5R	TGTCGG	1001	1006	-	0.000195	TGTCGG
arahy.2HFA03	TGTCGG	1211	1216	+	0.000195	tgtcgg
arahy.2HFA03	TGTCGG	1832	1837	+	0.000195	tgtcgg
arahy.2HFS1Z	DR5	547	561	+	1.32e-05	tgtcaaagagatgtc
arahy.2HFS1Z	TGTCGG	1002	1007	+	0.000195	tgtcgg
arahy.2HH4IU	TGTCGG	1675	1680	-	0.000195	TGTCGG
arahy.2HKE0Z	TGTCGG	708	713	-	0.000195	TGTCGG
arahy.2HM1UL	IR8	657	676	+	6.27e-05	tgtccctgtgagctgtgacg
arahy.2HT9JK	TGTCGG	913	918	+	0.000195	tgtcgg
arahy.2HT9JK	TGTCGG	932	937	-	0.000195	TGTCGG
arahy.2HT9JK	DR5	1794	1808	+	1.01e-05	tgtcgtcgtaatgtc
arahy.2HU8EJ	DR5	956	970	+	8.3e-05	tgtcccaggaatgcc
arahy.2HU8EJ	TGTCGG	1295	1300	+	0.000195	tgtcgg
arahy.2HZ4K3	TGTCGG	866	871	-	0.000195	TGTCGG
arahy.2HZ4K3	IR8	881	900	-	3.38e-05	TGTCCGCCGAACGGAAGCCA
arahy.2HZ4P1	DR5	1791	1805	+	5.78e-06	tgtcagtacgctgtc
arahy.2I0B8Z	TGTCGG	1834	1839	+	0.000195	tgtcgg
arahy.2IFY3G	TGTCGG	443	448	-	0.000195	TGTCGG
arahy.2IR9C4	TGTCGG	1203	1208	+	0.000195	tgtcgg
arahy.2IR9C4	TGTCGG	1345	1350	+	0.000195	tgtcgg
arahy.2J0KXT	TGTCGG	1373	1378	+	0.000195	tgtcgg
arahy.2J2T1L	TGTCGG	65	70	+	0.000195	tgtcgg
arahy.2J3QCS	TGTCGG	1001	1006	-	0.000195	TGTCGG
arahy.2J8ZFG	TGTCGG	87	92	-	0.000195	TGTCGG
arahy.2J9UVU	DR5	72	86	+	5.78e-06	tgtctgggcaatgtc
arahy.2JA7D7	TGTCGG	550	555	+	0.000195	tgtcgg
arahy.2JSS0X	DR5	770	784	-	8.3e-05	TGTCACGCTTCTGGC
arahy.2JVF5K	TGTCGG	1555	1560	-	0.000195	TGTCGG
arahy.2JX1G7	TGTCGG	429	434	+	0.000195	tgtcgg
arahy.2K2QP4	TGTCGG	358	363	+	0.000195	tgtcgg
arahy.2K2QP4	DR5	540	554	+	3.93e-05	tgtcgccgttctggc
arahy.2K2QP4	TGTCGG	564	569	+	0.000195	tgtcgg
arahy.2K2QP4	TGTCGG	687	692	+	0.000195	tgtcgg
arahy.2K64RP	TGTCGG	315	320	+	0.000195	tgtcgg
arahy.2K72KI	TGTCGG	287	292	+	0.000195	tgtcgg
arahy.2K72KI	TGTCGG	555	560	+	0.000195	tgtcgg
arahy.2K72KI	TGTCGG	1173	1178	+	0.000195	tgtcgg
arahy.2KE7WA	TGTCGG	954	959	-	0.000195	TGTCGG
arahy.2KFK0B	TGTCGG	16	21	-	0.000195	TGTCGG
arahy.2KFK0B	TGTCGG	186	191	+	0.000195	tgtcgg
arahy.2KLD4P	TGTCGG	128	133	-	0.000195	TGTCGG
arahy.2KLD4P	TGTCGG	144	149	-	0.000195	TGTCGG
arahy.2KLH73	DR5	1411	1425	+	1.45e-05	tgtcaattgtttgtc
arahy.2KUM5F	TGTCGG	1148	1153	+	0.000195	tgtcgg
arahy.2KV113	IR8	5	24	+	1.46e-05	tgtccatacaataatagaca
arahy.2KYU87	IR8	945	964	-	6.27e-05	TGTCGTTGTACCGGGAGCCA
arahy.2KYZ1C	TGTCGG	932	937	-	0.000195	TGTCGG
arahy.2L056W	TGTCGG	1280	1285	-	0.000195	TGTCGG
arahy.2L0JPK	TGTCGG	32	37	-	0.000195	TGTCGG
arahy.2L27AA	TGTCGG	992	997	-	0.000195	TGTCGG
arahy.2L27AA	IR8	1036	1055	+	1.27e-05	tgtcggacacattttagaca
arahy.2L27AA	DR5	1041	1055	-	1.45e-05	TGTCTAAAATGTGTC
arahy.2L619Y	DR5	1220	1234	-	1.45e-05	TGTCTTTTAGTTGTC
arahy.2L8LZM	TGTCGG	1786	1791	-	0.000195	TGTCGG
arahy.2L8RDT	IR8	129	148	+	1.27e-05	tgtcaaaattaggccagaca
arahy.2L8RDT	IR8	1809	1828	+	1.46e-05	tgtctttgtttctttagaca
arahy.2L9ENY	TGTCGG	133	138	+	0.000195	tgtcgg
arahy.2L9GNP	TGTCGG	1923	1928	-	0.000195	TGTCGG
arahy.2LA6L6	TGTCGG	1413	1418	+	0.000195	tgtcgg
arahy.2LE04G	DR5	550	564	-	1.32e-05	TGTCATTGTAGTGTC
arahy.2LHH4S	TGTCGG	1907	1912	+	0.000195	tgtcgg
arahy.2LKP7I	TGTCGG	433	438	-	0.000195	TGTCGG
arahy.2LRM5J	TGTCGG	98	103	-	0.000195	TGTCGG
arahy.2LVS12	DR5	819	833	+	8.3e-05	tgtccatggcttgac
arahy.2LZ2D2	TGTCGG	175	180	-	0.000195	TGTCGG
arahy.2LZ2D2	DR5	413	427	-	3.93e-05	TGTCACGACCCAGTC
arahy.2LZ2D2	TGTCGG	889	894	+	0.000195	tgtcgg
arahy.2LZA0V	TGTCGG	1981	1986	-	0.000195	TGTCGG
arahy.2M0S5R	TGTCGG	29	34	-	0.000195	TGTCGG
arahy.2M3253	TGTCGG	1571	1576	-	0.000195	TGTCGG
arahy.2M3JJE	TGTCGG	453	458	+	0.000195	tgtcgg
arahy.2M4VVE	DR5	231	245	-	1.01e-05	TGTCATGCATCTGTC
arahy.2M6GB4	TGTCGG	182	187	+	0.000195	tgtcgg
arahy.2M6VYA	TGTCGG	1451	1456	+	0.000195	tgtcgg
arahy.2M8W8F	IR8	871	890	-	7.82e-05	TGTCAGTCATCCCCGCCACA
arahy.2M8W8F	DR5	1423	1437	+	4.59e-05	tgtcgctcccctgtt
arahy.2M9SF1	DR5	14	28	+	1.47e-05	tgtcttaaatttgtc
arahy.2MC5P2	TGTCGG	1824	1829	-	0.000195	TGTCGG
arahy.2MIJ2G	IR8	1788	1807	+	1.46e-05	tgtcacattattattggaca
arahy.2MPX2Y	TGTCGG	1470	1475	+	0.000195	tgtcgg
arahy.2MQ2NF	DR5	1928	1942	+	8.3e-05	tgtcttcacgctgcc
arahy.2MQF3P	DR5	1605	1619	+	1.32e-05	tgtctatagcatgtc
arahy.2MQF3P	TGTCGG	1709	1714	+	0.000195	tgtcgg
arahy.2MWS0I	TGTCGG	179	184	-	0.000195	TGTCGG
arahy.2MWS0I	TGTCGG	1613	1618	-	0.000195	TGTCGG
arahy.2N2B18	TGTCGG	775	780	+	0.000195	tgtcgg
arahy.2N40E2	TGTCGG	1199	1204	-	0.000195	TGTCGG
arahy.2N5V2V	DR5	1067	1081	-	8.3e-05	TGTCACGCTTCTGGC
arahy.2N6KDB	TGTCGG	16	21	+	0.000195	tgtcgg
arahy.2N6KDB	DR5	934	948	+	5.78e-06	tgtcagacgagtgtc
arahy.2N6KDB	IR8	960	979	+	1.27e-05	tgtccaaaatatgtccgaca
arahy.2N6KDB	TGTCGG	974	979	-	0.000195	TGTCGG
arahy.2N6KDB	IR8	1004	1023	+	1.02e-05	tgtcccttctcagatagaca
arahy.2N75TD	IR8	244	263	+	6.27e-05	tgtcagccactcagctgtca
arahy.2NBH23	DR5	746	760	+	8.3e-05	tgtcaccgttctgcc
arahy.2NDG71	TGTCGG	6	11	+	0.000195	tgtcgg
arahy.2NE36Q	TGTCGG	1807	1812	-	0.000195	TGTCGG
arahy.2NH087	TGTCGG	15	20	-	0.000195	TGTCGG
arahy.2NJL2D	TGTCGG	319	324	+	0.000195	tgtcgg
arahy.2NMK5X	IR8	41	60	-	3.95e-05	TGTCTCGGCGGAGGGAGAAA
arahy.2NR2PL	IR8	1621	1640	+	3.38e-05	tgtcggagccgtaggagtca
arahy.2NS68G	DR5	675	689	-	1.32e-05	TGTCCATTTGATGTC
arahy.2NS68G	TGTCGG	1331	1336	-	0.000195	TGTCGG
arahy.2NS68G	IR8	1806	1825	+	6.27e-05	tgtcccacacgagttcgtca
arahy.2NS68G	TGTCGG	1990	1995	+	0.000195	tgtcgg
arahy.2NV5LW	IR8	879	898	+	7.82e-05	tgtcatccctgaccccaaca
arahy.2NV5LW	TGTCGG	991	996	+	0.000195	tgtcgg
arahy.2P0S20	DR5	223	237	-	3.93e-05	TGTCACCGTCGTGAC
arahy.2P0S20	TGTCGG	497	502	-	0.000195	TGTCGG
arahy.2P2M78	TGTCGG	179	184	+	0.000195	tgtcgg
arahy.2P2M78	TGTCGG	757	762	+	0.000195	tgtcgg
arahy.2P3YG5	DR5	1536	1550	-	1.01e-05	TGTCTTTCTCGTGTC
arahy.2P5TMW	TGTCGG	128	133	-	0.000195	TGTCGG
arahy.2P60TQ	IR8	20	39	+	7.82e-05	tgtctgcgagcccgaagata
arahy.2P95X7	IR8	1932	1951	+	1.41e-05	tgtctttgaaagacatgaca
arahy.2PAI1Q	TGTCGG	1872	1877	+	0.000195	tgtcgg
arahy.2PCK9I	TGTCGG	1042	1047	-	0.000195	TGTCGG
arahy.2PG163	IR8	335	354	+	1.27e-05	tgtcctaagtcattaggaca
arahy.2PG163	IR8	735	754	+	1.41e-05	tgtcctaataacttaggaca
arahy.2PK97N	TGTCGG	881	886	+	0.000195	tgtcgg
arahy.2PK97N	TGTCGG	1487	1492	-	0.000195	TGTCGG
arahy.2PK97N	TGTCGG	1727	1732	+	0.000195	tgtcgg
arahy.2PPB1V	TGTCGG	909	914	-	0.000195	TGTCGG
arahy.2PR50U	TGTCGG	957	962	+	0.000195	tgtcgg
arahy.2PR50U	TGTCGG	1647	1652	-	0.000195	TGTCGG
arahy.2Q0DPQ	IR8	1224	1243	-	2.05e-05	TGTCTTGGCCGGTGCCGACG
arahy.2Q0DPQ	TGTCGG	1489	1494	+	0.000195	tgtcgg
arahy.2Q1TUP	DR5	354	368	+	1.01e-05	tgtcatgagcttgtc
arahy.2Q1TUP	DR5	755	769	-	4.59e-05	TGTCGCCACGCTTTC
arahy.2Q4I06	TGTCGG	1890	1895	-	0.000195	TGTCGG
arahy.2Q4UPX	TGTCGG	254	259	+	0.000195	tgtcgg
arahy.2Q7BCI	DR5	1306	1320	-	1.45e-05	TGTCTCAAAATTGTC
arahy.2Q8IWK	TGTCGG	135	140	-	0.000195	TGTCGG
arahy.2Q8IWK	DR5	137	151	-	2.26e-06	TGTCGTGGACGTGTC
arahy.2QI4C9	TGTCGG	324	329	-	0.000195	TGTCGG
arahy.2QIL7I	DR5	961	975	+	1.01e-05	tgtctgcattgtgtc
arahy.2QP92R	TGTCGG	1797	1802	+	0.000195	tgtcgg
arahy.2QR0TK	TGTCGG	131	136	+	0.000195	tgtcgg
arahy.2QU4I0	DR5	1293	1307	+	8.3e-05	tgtcagatcggtgac
arahy.2QU4I0	DR5	1294	1308	-	8.3e-05	TGTCACCGATCTGAC
arahy.2QVW8D	TGTCGG	133	138	+	0.000195	tgtcgg
arahy.2QY3VR	TGTCGG	1573	1578	-	0.000195	TGTCGG
arahy.2R0TK7	TGTCGG	55	60	+	0.000195	tgtcgg
arahy.2R2L9X	IR8	791	810	+	1.41e-05	tgtcttgccatattaagaca
arahy.2R737Y	TGTCGG	276	281	+	0.000195	tgtcgg
arahy.2R9LX6	IR8	452	471	-	3.95e-05	TGTCAGAGGTGGGCCCTACA
arahy.2RD29A	TGTCGG	405	410	+	0.000195	tgtcgg
arahy.2RD29A	TGTCGG	1757	1762	-	0.000195	TGTCGG
arahy.2REA5G	TGTCGG	1742	1747	+	0.000195	tgtcgg
arahy.2RH035	TGTCGG	916	921	+	0.000195	tgtcgg
arahy.2RH3M5	TGTCGG	930	935	+	0.000195	tgtcgg
arahy.2RH3M5	TGTCGG	963	968	+	0.000195	tgtcgg
arahy.2RL5LC	TGTCGG	353	358	-	0.000195	TGTCGG
arahy.2RL5LC	TGTCGG	535	540	-	0.000195	TGTCGG
arahy.2RRB6I	IR8	1838	1857	+	1.27e-05	tgtcttcaaaactgctgaca
arahy.2RYD9Q	TGTCGG	1899	1904	+	0.000195	tgtcgg
arahy.2S0QXG	IR8	1437	1456	-	6.27e-05	TGTCAGGCCAAGAGGAGACT
arahy.2S2352	TGTCGG	1361	1366	+	0.000195	tgtcgg
arahy.2S25M9	TGTCGG	387	392	+	0.000195	tgtcgg
arahy.2S3BSH	DR5	661	675	+	1.45e-05	tgtcatgaatttgtc
arahy.2S3BSH	DR5	1419	1433	-	1.01e-05	TGTCTAAAGCGTGTC
arahy.2S3HSJ	DR5	1217	1231	+	1.45e-05	tgtctcaattatgtc
arahy.2S5V57	TGTCGG	215	220	+	0.000195	tgtcgg
arahy.2S5V57	TGTCGG	234	239	-	0.000195	TGTCGG
arahy.2S665N	TGTCGG	1094	1099	+	0.000195	tgtcgg
arahy.2SF5UF	TGTCGG	1451	1456	-	0.000195	TGTCGG
arahy.2SF5UF	TGTCGG	1549	1554	-	0.000195	TGTCGG
arahy.2SG61S	DR5	12	26	+	1.47e-05	tgtctattttatgtc
arahy.2SGY08	TGTCGG	1519	1524	-	0.000195	TGTCGG
arahy.2SIC94	TGTCGG	1322	1327	+	0.000195	tgtcgg
arahy.2SIC94	TGTCGG	1421	1426	+	0.000195	tgtcgg
arahy.2SL2GJ	DR5	886	900	+	8.3e-05	tgtcagtgtccagtc
arahy.2SNM1K	TGTCGG	436	441	+	0.000195	tgtcgg
arahy.2SQT6H	TGTCGG	1428	1433	+	0.000195	tgtcgg
arahy.2SQT6H	IR8	1765	1784	+	1.48e-05	tgtcgccgccgctggcgtca
arahy.2SU3A5	DR5	1382	1396	-	4.59e-05	TGTCGCCGTCCTTTC
arahy.2SU3A5	TGTCGG	1440	1445	-	0.000195	TGTCGG
arahy.2T0BFY	TGTCGG	1392	1397	+	0.000195	tgtcgg
arahy.2T470H	TGTCGG	1883	1888	+	0.000195	tgtcgg
arahy.2T6Q54	IR8	1876	1895	+	1.46e-05	tgtcttatcaatcattgaca
arahy.2T8IP4	DR5	64	78	-	1.32e-05	TGTCTAGTACTTGTC
arahy.2T9F1Z	TGTCGG	1169	1174	-	0.000195	TGTCGG
arahy.2T9F1Z	TGTCGG	1697	1702	+	0.000195	tgtcgg
arahy.2T9F1Z	TGTCGG	1772	1777	-	0.000195	TGTCGG
arahy.2TF7P0	TGTCGG	586	591	-	0.000195	TGTCGG
arahy.2TH08W	TGTCGG	883	888	+	0.000195	tgtcgg
arahy.2TH08W	TGTCGG	1542	1547	+	0.000195	tgtcgg
arahy.2TH08W	TGTCGG	1641	1646	+	0.000195	tgtcgg
arahy.2TIK4C	TGTCGG	275	280	-	0.000195	TGTCGG
arahy.2TW5YI	DR5	66	80	+	8.3e-05	tgtctggtcaccgtc
arahy.2U07IS	DR5	1449	1463	-	1.01e-05	TGTCCAAACTGTGTC
arahy.2U07IS	DR5	1477	1491	+	5.78e-06	tgtcgaacgagtgtc
arahy.2U07IS	TGTCGG	1488	1493	+	0.000195	tgtcgg
arahy.2U07IS	TGTCGG	1517	1522	-	0.000195	TGTCGG
arahy.2U0HVI	TGTCGG	1119	1124	-	0.000195	TGTCGG
arahy.2U0JEX	IR8	243	262	-	7.82e-05	TGTCTGACGGTGGTGGTACA
arahy.2U0JEX	TGTCGG	1494	1499	+	0.000195	tgtcgg
arahy.2U24C8	TGTCGG	1321	1326	-	0.000195	TGTCGG
arahy.2U560T	DR5	1368	1382	-	1.45e-05	TGTCTATGATTTGTC
arahy.2U8NTA	IR8	2	21	+	7.82e-05	tgtcggacgcggatacgata
arahy.2UCE3W	DR5	679	693	-	8.3e-05	TGTCGCCAGAAGGTC
arahy.2UCE3W	IR8	719	738	+	7.82e-05	tgtcaccgctgacgtcgata
arahy.2UET99	DR5	1435	1449	-	1.01e-05	TGTCTCTGTTCTGTC
arahy.2UK2LN	DR5	1790	1804	+	3.93e-05	tgtcatcgcgccgtc
arahy.2UKF0F	TGTCGG	204	209	+	0.000195	tgtcgg
arahy.2UMJ73	TGTCGG	202	207	+	0.000195	tgtcgg
arahy.2UW0D0	DR5	593	607	+	8.3e-05	tgtcctgtggtggtc
arahy.2UY3HI	TGTCGG	65	70	+	0.000195	tgtcgg
arahy.2UY3HI	TGTCGG	444	449	+	0.000195	tgtcgg
arahy.2UY3HI	TGTCGG	1599	1604	-	0.000195	TGTCGG
arahy.2V2LAF	DR5	1707	1721	+	8.3e-05	tgtcctggcttagtc
arahy.2V2LAF	TGTCGG	1841	1846	-	0.000195	TGTCGG
arahy.2V3ERI	TGTCGG	981	986	+	0.000195	tgtcgg
arahy.2V3W2X	IR8	1104	1123	+	1.41e-05	tgtcaaaattaggtctgaca
arahy.2V6C5Z	TGTCGG	108	113	-	0.000195	TGTCGG
arahy.2V8120	DR5	577	591	+	1.45e-05	tgtcatttttgtgtc
arahy.2V86P0	TGTCGG	1386	1391	+	0.000195	tgtcgg
arahy.2V8ACV	DR5	1927	1941	+	1.01e-05	tgtcctcaatgtgtc
arahy.2V8ACV	TGTCGG	1938	1943	+	0.000195	tgtcgg
arahy.2V8KIQ	DR5	178	192	-	1.01e-05	TGTCCGAAATGTGTC
arahy.2V8KIQ	IR8	943	962	+	1.18e-07	tgtcgccgccgtcagggaca
arahy.2VE13Z	TGTCGG	1082	1087	-	0.000195	TGTCGG
arahy.2VE13Z	TGTCGG	1590	1595	-	0.000195	TGTCGG
arahy.2VE3ZY	TGTCGG	1506	1511	-	0.000195	TGTCGG
arahy.2VF5MV	TGTCGG	1487	1492	+	0.000195	tgtcgg
arahy.2VGK54	TGTCGG	457	462	+	0.000195	tgtcgg
arahy.2VHL38	TGTCGG	103	108	+	0.000195	tgtcgg
arahy.2VK371	TGTCGG	1273	1278	-	0.000195	TGTCGG
arahy.2VN1VZ	DR5	560	574	-	1.47e-05	TGTCTTAAATTTGTC
arahy.2VQ6L0	DR5	1270	1284	-	1.45e-05	TGTCTTTTCTTTGTC
arahy.2VSR2R	TGTCGG	284	289	-	0.000195	TGTCGG
arahy.2VSR2R	TGTCGG	1359	1364	-	0.000195	TGTCGG
arahy.2VZD5E	TGTCGG	697	702	-	0.000195	TGTCGG
arahy.2VZD5E	DR5	796	810	+	1.45e-05	tgtcattgaaatgtc
arahy.2VZD5E	DR5	823	837	+	1.45e-05	tgtcattgaaatgtc
arahy.2W0JFY	TGTCGG	229	234	-	0.000195	TGTCGG
arahy.2W1D5P	DR5	100	114	+	1.45e-05	tgtcaacatattgtc
arahy.2W1D5P	TGTCGG	1833	1838	-	0.000195	TGTCGG
arahy.2W33L2	TGTCGG	1495	1500	+	0.000195	tgtcgg
arahy.2W5S4G	TGTCGG	1716	1721	-	0.000195	TGTCGG
arahy.2WDM3Q	TGTCGG	1814	1819	+	0.000195	tgtcgg
arahy.2WEY8Z	TGTCGG	463	468	+	0.000195	tgtcgg
arahy.2WH128	DR5	1864	1878	-	8.3e-05	TGTCCACGTTCTGCC
arahy.2WI4HJ	DR5	1839	1853	+	1.01e-05	tgtccgttaagtgtc
arahy.2WI4HJ	TGTCGG	1890	1895	-	0.000195	TGTCGG
arahy.2WJ0QA	DR5	962	976	-	1.32e-05	TGTCAACTCATTGTC
arahy.2WJ0QA	TGTCGG	1708	1713	+	0.000195	tgtcgg
arahy.2WK1A7	IR8	193	212	+	1.41e-05	tgtcattaactaacaggaca
arahy.2WKT9Q	DR5	1397	1411	-	1.47e-05	TGTCAATTTATTGTC
arahy.2WN1K3	DR5	227	241	+	5.78e-06	tgtcgtctctctgtc
arahy.2WQ4QV	TGTCGG	1268	1273	+	0.000195	tgtcgg
arahy.2WT0EK	DR5	134	148	+	5.78e-06	tgtcagaccactgtc
arahy.2WT0EK	TGTCGG	517	522	+	0.000195	tgtcgg
arahy.2X24PF	IR8	1060	1079	+	1.46e-05	tgtcgtctattattttgaca
arahy.2X6KL2	IR8	291	310	+	3.38e-05	tgtcggattggacggcgacg
arahy.2X7CZB	TGTCGG	1551	1556	+	0.000195	tgtcgg
arahy.2X8K7H	DR5	1367	1381	-	3.93e-05	TGTCGCGCTTCTGCC
arahy.2X8VUU	TGTCGG	41	46	-	0.000195	TGTCGG
arahy.2X8VUU	TGTCGG	215	220	-	0.000195	TGTCGG
arahy.2X8VUU	DR5	1554	1568	-	1.01e-05	TGTCTGTTGTGTGTC
arahy.2XB9EG	TGTCGG	1306	1311	+	0.000195	tgtcgg
arahy.2XCT93	TGTCGG	546	551	+	0.000195	tgtcgg
arahy.2XCT93	TGTCGG	565	570	-	0.000195	TGTCGG
arahy.2XEP9L	TGTCGG	1364	1369	-	0.000195	TGTCGG
arahy.2XHF5V	IR8	1256	1275	+	1.46e-05	tgtcaaaattagactagaca
arahy.2XJ7V7	TGTCGG	226	231	+	0.000195	tgtcgg
arahy.2XM1LH	TGTCGG	1381	1386	-	0.000195	TGTCGG
arahy.2XNM6Q	TGTCGG	817	822	+	0.000195	tgtcgg
arahy.2XNM6Q	TGTCGG	1622	1627	-	0.000195	TGTCGG
arahy.2XU2QD	TGTCGG	1114	1119	+	0.000195	tgtcgg
arahy.2XU5VQ	TGTCGG	355	360	-	0.000195	TGTCGG
arahy.2XU89G	TGTCGG	709	714	+	0.000195	tgtcgg
arahy.2XVX11	IR8	1535	1554	+	6.98e-06	tgtcctctcacacactgaca
arahy.2XYE8R	DR5	101	115	+	5.78e-06	tgtcagacgagtgtc
arahy.2XYE8R	TGTCGG	112	117	+	0.000195	tgtcgg
arahy.2XYE8R	IR8	127	146	+	1.27e-05	tgtccgaaatgtgtttgaca
arahy.2Y2T3J	TGTCGG	1817	1822	-	0.000195	TGTCGG
arahy.2Y6M2R	TGTCGG	129	134	+	0.000195	tgtcgg
arahy.2Y6RK6	TGTCGG	276	281	+	0.000195	tgtcgg
arahy.2Y6RK6	TGTCGG	305	310	+	0.000195	tgtcgg
arahy.2Y96X3	TGTCGG	1318	1323	-	0.000195	TGTCGG
arahy.2YAK67	TGTCGG	766	771	-	0.000195	TGTCGG
arahy.2YC2I5	TGTCGG	312	317	-	0.000195	TGTCGG
arahy.2YC2I5	IR8	402	421	+	3.95e-05	tgtccctctccccagcgaaa
arahy.2YDG1M	TGTCGG	203	208	-	0.000195	TGTCGG
arahy.2YJ9FQ	TGTCGG	367	372	+	0.000195	tgtcgg
arahy.2YKR01	TGTCGG	1140	1145	+	0.000195	tgtcgg
arahy.2YN0NK	TGTCGG	1241	1246	-	0.000195	TGTCGG
arahy.2YXN00	TGTCGG	117	122	+	0.000195	tgtcgg
arahy.2YXN00	TGTCGG	221	226	+	0.000195	tgtcgg
arahy.2YXN00	DR5	633	647	+	8.3e-05	tgtctcgtcaccgtc
arahy.2YXN00	IR8	679	698	+	2.05e-05	tgtcgccggcagcagaggca
arahy.2YYL9K	TGTCGG	555	560	+	0.000195	tgtcgg
arahy.2Z29C3	DR5	1077	1091	-	5.78e-06	TGTCCAAGGGTTGTC
arahy.2Z587T	TGTCGG	1985	1990	+	0.000195	tgtcgg
arahy.2Z5Q4T	DR5	1266	1280	-	1.45e-05	TGTCATAATTGTGTC
arahy.2ZDN53	TGTCGG	170	175	+	0.000195	tgtcgg
arahy.2ZE46Y	TGTCGG	1007	1012	-	0.000195	TGTCGG
arahy.2ZJI0H	TGTCGG	658	663	+	0.000195	tgtcgg
arahy.2ZX1NK	DR5	359	373	+	5.78e-06	tgtcatgcacgtgtc
[truncated: 22,382 more rows]
