# Supplementary material for: Genome-Wide Identification of Auxin Response Factors in Peanut (Arachis hypogaea L.) and Functional Analysis in Root Morphology
Source: Int J Mol Sci. 2022 May 10;23(10):5309. doi: 10.3390/ijms23105309 (PMC9141974; doi:10.3390/ijms23105309)
Supplement: Supplementary file 1 [file ijms-23-05309-s001.zip › Table S6 Primers used in this study.xlsx]

## Sheet: Sheet1
Table S6 Primers used in this study
Related gene	Purpose	forward primary (5'-3')	reverse primary (5'-3')
AhARF8	qRT-PCR	ATGTTCAATCGCATCCTA	ATAGTTAGCCAGCAAGTT
AhARF14	qRT-PCR	AATGGAGGAGTTGTTGAG	TTGTTGGCATCAGATTGT
AhARF26	qRT-PCR	TGTGAATCCTTGGTTAGT	AATCTGGTTGGTCTTGTA
AhARF38	qRT-PCR	ATGTTCAATCGCATCCTA	ATAGTTAGCCAGCAAGTT
AhARF39	qRT-PCR	AACAGAGGAATTGATGAAC	TGATGACGATGAAGAAGA
AhARF45	qRT-PCR	GTCTCCATCTGATTATCCTT	TCTTCATTGTGTTCTTCCT
AhARF59	qRT-PCR	TGTGAATCCTTGGTTAGT	AATCTGGTTGGTCTTGTA
AhUKN1	Internal reference for qRT-PCR	AACGAAGACGACGACGAAGAAC	GAACAATAGCAACAAGAAGCAAAGC
